# Supplementary material for: Driver behaviour data linked with vehicle, weather, road surface, and daylight data
Source: Data Brief. 2016 Dec 21;10:511–4. doi: 10.1016/j.dib.2016.12.036 (PMC5199149; doi:10.1016/j.dib.2016.12.036)
Supplement: Supplementary file 2 — Supplementary material [file mmc2.csv]

ID	Timestamp	Vehicle_length	Lane	Vehicle_speed	Vehicle_weight	Number_of_axles	Validity_code	Lead_vehicle_ID	Lead_vehicle_speed	Lead_vehicle_weight	Lead_vehicle_length	Time_gap	Air_temperature	Relative_humidity	Precipitation_type	Precipitation_intensity	Wind_direction	Wind_speed	Road_surface_status	Time_of_day
57229	2012-03-21 09:14:55,120000+01:00	551	1	81	1708	2	None	57227	87	16986	941	94,470621	3,7	95	clear	None	146	1	Dry	daylight
57230	2012-03-21 09:15:07,260000+01:00	1698	1	88	22892	5	SensorCountMissMatch	57229	81	1708	551	11,895111	3,7	95	clear	None	124	0	Dry	daylight
57231	2012-03-21 09:15:12,070000+01:00	1893	1	88	13787	4	SensorCountMissMatch	57230	88	22892	1698	4,115364	3,7	95	clear	None	124	0	Dry	daylight
57232	2012-03-21 09:15:48,640000+01:00	586	2	84	2637	2	None	57228	89	1945	544	127,129955	3,7	95	clear	None	124	0	Dry	daylight
57233	2012-03-21 09:15:54,930000+01:00	487	1	89	911	2	None	57231	88	13787	1893	42,085591	3,7	95	clear	None	124	0	Dry	daylight
57234	2012-03-21 09:16:19,780000+01:00	1265	2	91	10243	2	None	57232	84	2637	586	30,888857	3,7	95	clear	None	124	0	Dry	daylight
57235	2012-03-21 09:16:25,180000+01:00	1247	2	92	10915	2	None	57234	91	10243	1265	4,89956	3,7	95	clear	None	124	0	Dry	daylight
57236	2012-03-21 09:16:28,660000+01:00	456	2	90	1316	2	None	57235	92	10915	1247	2,992043	3,7	95	clear	None	124	0	Dry	daylight
57237	2012-03-21 09:17:16,830000+01:00	517	2	92	2489	2	None	57236	90	1316	456	47,9876	3,7	95	clear	None	124	0	Dry	daylight
57238	2012-03-21 09:17:48,870000+01:00	524	2	84	1555	2	None	57237	92	2489	517	31,837696	3,7	95	clear	None	124	0	Dry	daylight
57239	2012-03-21 09:18:36,130000+01:00	459	2	91	1408	2	None	57238	84	1555	524	47,035429	3,7	95	clear	None	124	0	Dry	daylight
57240	2012-03-21 09:18:46,300000+01:00	531	2	85	2311	2	GapLessThan5Metres	57239	91	1408	459	9,988418	3,7	95	clear	None	124	0	Dry	daylight
57241	2012-03-21 09:19:03,840000+01:00	522	2	91	1747	2	None	57240	85	2311	531	17,315106	3,7	95	clear	None	124	0	Dry	daylight
57242	2012-03-21 09:20:19,660000+01:00	1953	2	81	17122	5	None	57241	91	1747	522	75,613495	3,7	95	clear	None	124	0	Dry	daylight
57243	2012-03-21 09:20:45,200000+01:00	1237	2	85	11898	2	None	57242	81	17122	1953	24,672	3,7	95	clear	None	124	0	Dry	daylight
57244	2012-03-21 09:21:15,940000+01:00	1228	2	87	12375	2	None	57243	85	11898	1237	30,216094	3,7	95	clear	None	124	0	Dry	daylight
57245	2012-03-21 09:23:57,230000+01:00	545	2	102	1842	2	None	57244	87	12375	1228	160,781862	3,7	95	clear	None	124	0	Dry	daylight
57246	2012-03-21 09:24:46,400000+01:00	1705	1	79	26187	6	None	57233	89	911	487	531,273011	3,7	95	clear	None	124	0	Dry	daylight
57247	2012-03-21 09:24:51,650000+01:00	1113	1	82	15770	3	None	57246	79	26187	1705	4,473038	3,7	95	clear	None	124	0	Dry	daylight
57248	2012-03-21 09:27:02,550000+01:00	553	1	89	1554	2	None	57247	82	15770	1113	130,411366	3,9	95	clear	None	118	1,6	Dry	daylight
57249	2012-03-21 09:29:48,600000+01:00	538	1	90	2018	2	None	57248	89	1554	553	165,826315	3,9	95	clear	None	118	1,6	Dry	daylight
57250	2012-03-21 09:30:25,290000+01:00	428	1	79	374	2	None	57249	90	2018	538	36,4748	3,9	95	clear	None	118	1,6	Dry	daylight
57251	2012-03-21 09:31:06,170000+01:00	518	1	81	1176	2	None	57250	79	374	428	40,684962	3,9	95	clear	None	118	1,6	Dry	daylight
57252	2012-03-21 09:32:07,840000+01:00	1112	2	86	2135	4	None	57245	102	1842	545	490,417647	3,9	95	clear	None	118	1,6	Dry	daylight
57253	2012-03-21 09:34:24,760000+01:00	1680	1	83	30871	6	None	57251	81	1176	518	198,359778	3,9	95	clear	None	118	1,6	Dry	daylight
57254	2012-03-21 09:34:47,960000+01:00	543	1	81	1429	2	None	57253	83	30871	1680	22,471325	3,9	95	clear	None	118	1,6	Dry	daylight
57255	2012-03-21 09:37:22,030000+01:00	1689	2	88	14764	6	None	57252	86	2135	1112	313,724512	4,1	96	clear	None	191	1,6	Dry	daylight
57256	2012-03-21 09:38:27,250000+01:00	1929	1	88	17361	5	IsDrawBarTrailer	57254	81	1429	543	219,048667	4,1	96	clear	None	191	1,6	Dry	daylight
57257	2012-03-21 09:38:51,020000+01:00	637	2	91	2105	2	None	57255	88	14764	1689	88,299045	4,1	96	clear	None	191	1,6	Dry	daylight
57258	2012-03-21 09:38:51,940000+01:00	557	1	71	1960	2	None	57256	88	17361	1929	23,900864	4,1	96	clear	None	191	1,6	Dry	daylight
57259	2012-03-21 09:39:03,530000+01:00	508	2	78	1682	2	None	57257	91	2105	637	12,258	4,1	96	clear	None	191	1,6	Dry	daylight
57260	2012-03-21 09:40:25,370000+01:00	1660	2	79	12683	5	None	57259	78	1682	508	81,605538	4,1	96	clear	None	191	1,6	Dry	daylight
57261	2012-03-21 09:46:16,680000+01:00	611	2	101	2075	2	None	57260	79	12683	1660	350,553544	4,1	95	rain	Low	45	0	Dry	daylight
57262	2012-03-21 09:46:48,100000+01:00	521	1	78	1497	2	None	57258	71	1960	557	475,877577	4,1	95	rain	Low	45	0	Dry	daylight
57263	2012-03-21 09:48:30,660000+01:00	510	1	84	1107	2	None	57262	78	1497	521	102,319538	4,1	95	rain	Low	45	0	Dry	daylight
57264	2012-03-21 09:50:07,890000+01:00	1706	1	82	22586	6	None	57263	84	1107	510	97,011429	4,1	95	rain	Low	45	0	Dry	daylight
57265	2012-03-21 09:50:12,370000+01:00	541	1	77	983	2	None	57264	82	22586	1706	3,731024	4,1	95	rain	Low	45	0	Dry	daylight
57266	2012-03-21 09:51:39,630000+01:00	862	2	90	2574	3	None	57261	101	2075	611	322,732218	4,1	95	rain	Low	45	0	Dry	daylight
57267	2012-03-21 09:53:24,840000+01:00	546	2	85	1207	2	None	57266	90	2574	862	104,8652	4,1	95	rain	Low	45	0	Dry	daylight
57268	2012-03-21 09:53:25,170000+01:00	2091	1	89	17657	4	IsDrawBarTrailer	57265	77	983	541	192,547065	4,1	95	rain	Low	45	0	Dry	daylight
57269	2012-03-21 09:53:55,080000+01:00	469	2	81	1973	2	None	57267	85	1207	546	30,008753	4,1	95	rain	Low	45	0	Dry	daylight
57270	2012-03-21 09:55:03,840000+01:00	530	2	79	2223	2	None	57269	81	1973	469	68,551556	4,4	95	clear	None	152	0	Dry	daylight
57271	2012-03-21 09:55:16,260000+01:00	936	2	90	3224	4	None	57270	79	2223	530	12,178481	4,4	95	clear	None	152	0	Dry	daylight
57272	2012-03-21 09:56:03,040000+01:00	1728	2	80	14305	5	None	57271	90	3224	936	46,4056	4,4	95	clear	None	152	0	Dry	daylight
57273	2012-03-21 09:57:45,910000+01:00	1956	1	75	33564	6	None	57268	89	17657	2091	259,894202	4,4	95	clear	None	152	0	Dry	daylight
57274	2012-03-21 09:58:13,180000+01:00	443	2	95	508	2	None	57272	80	14305	1728	129,3624	4,4	95	clear	None	152	0	Dry	daylight
57275	2012-03-21 10:00:16+01:00	1229	1	82	10705	3	None	57273	75	33564	1956	149,15112	4,4	95	clear	None	152	0	Dry	daylight
57276	2012-03-21 10:01:52,030000+01:00	543	2	89	1719	2	None	57274	95	508	443	218,682126	4,4	95	clear	None	152	0	Dry	daylight
57277	2012-03-21 10:03:41,700000+01:00	1037	2	88	10211	2	None	57276	89	1719	543	109,45036	4,4	95	clear	None	152	0	Dry	daylight
57278	2012-03-21 10:04:12,580000+01:00	1329	1	76	5069	4	None	57275	82	10705	1229	236,040439	4,4	95	clear	None	152	0	Dry	daylight
57279	2012-03-21 10:04:14,560000+01:00	1172	1	77	4340	4	GapLessThan2Seconds	57278	76	5069	1329	1,350474	4,4	95	clear	None	152	0	Dry	daylight
57280	2012-03-21 10:05:18,750000+01:00	531	2	79	1922	2	None	57277	88	10211	1037	96,625773	4,4	95	clear	None	152	0	Dry	daylight
57281	2012-03-21 10:06:48,230000+01:00	1890	2	89	6498	5	IsDrawBarTrailer	57280	79	1922	531	89,238025	4,3	95	clear	None	191	1,3	Dry	daylight
57282	2012-03-21 10:06:48,230000+01:00	1503	1	89	3315	4	ReverseDirection, SensorCountMissMatch, Accelerating, IsDrawBarTrailer	57279	77	4340	1172	153,122052	4,3	95	clear	None	191	1,3	Dry	daylight
57283	2012-03-21 10:07:07,530000+01:00	1416	2	86	4084	4	None	57281	89	6498	1890	18,535506	4,3	95	clear	None	191	1,3	Dry	daylight
57284	2012-03-21 10:08:08,640000+01:00	1683	1	82	23678	5	None	57282	89	3315	1503	79,802045	4,3	95	clear	None	191	1,3	Dry	daylight
57285	2012-03-21 10:10:45,360000+01:00	535	1	74	1408	2	None	57284	82	23678	1683	155,981122	4,3	95	clear	None	191	1,3	Dry	daylight
57286	2012-03-21 10:10:59,900000+01:00	455	1	77	1281	2	None	57285	74	1408	535	14,27973	4,3	95	clear	None	191	1,3	Dry	daylight
57287	2012-03-21 10:12:00,180000+01:00	600	1	78	1908	2	None	57286	77	1281	455	60,067273	4,3	95	clear	None	191	1,3	Dry	daylight
57288	2012-03-21 10:12:34,870000+01:00	558	2	80	1483	2	None	57283	86	4084	1416	326,747256	4,3	95	clear	None	191	1,3	Dry	daylight
57289	2012-03-21 10:13:00,560000+01:00	534	2	78	1791	2	None	57288	80	1483	558	25,4389	4,3	95	clear	None	191	1,3	Dry	daylight
57290	2012-03-21 10:13:38,660000+01:00	445	2	90	1556	2	None	57289	78	1791	534	37,853538	4,3	95	clear	None	191	1,3	Dry	daylight
57291	2012-03-21 10:14:48,810000+01:00	493	2	96	1629	2	None	57290	90	1556	445	69,972	4,3	95	clear	None	191	1,3	Dry	daylight
57292	2012-03-21 10:15:44,990000+01:00	536	2	78	2045	2	None	57291	96	1629	493	55,995125	4,3	95	clear	None	191	1,3	Dry	daylight
57293	2012-03-21 10:18:20,670000+01:00	532	1	68	1679	2	None	57287	78	1908	600	380,213077	4,3	95	clear	None	191	1,3	Dry	daylight
57294	2012-03-21 10:21:01+01:00	634	2	82	3483	2	None	57292	78	2045	536	315,762615	4,3	95	clear	None	191	1,3	Dry	daylight
57295	2012-03-21 10:21:22,710000+01:00	508	2	85	1621	2	None	57294	82	3483	634	21,431659	4,3	95	clear	None	191	1,3	Dry	daylight
57296	2012-03-21 10:21:34,640000+01:00	929	2	84	3022	4	SensorCountMissMatch	57295	85	1621	508	11,714847	4,3	95	clear	None	191	1,3	Dry	daylight
57297	2012-03-21 10:22:38,760000+01:00	551	1	82	1528	2	None	57293	68	1679	532	257,808353	4,3	95	clear	None	191	1,3	Dry	daylight
57298	2012-03-21 10:22:57,560000+01:00	626	1	80	2189	2	None	57297	82	1528	551	18,558098	4,3	95	clear	None	191	1,3	Dry	daylight
57299	2012-03-21 10:23:18,050000+01:00	1688	1	89	13380	4	None	57298	80	2189	626	20,2083	4,3	95	clear	None	191	1,3	Dry	daylight
57300	2012-03-21 10:23:26,450000+01:00	986	1	88	1709	3	None	57299	89	13380	1688	7,717213	4,3	95	clear	None	191	1,3	Dry	daylight
57301	2012-03-21 10:23:51,750000+01:00	543	2	84	2291	2	None	57296	84	3022	929	136,711857	4,3	95	clear	None	191	1,3	Dry	daylight
57302	2012-03-21 10:24:18,510000+01:00	600	1	85	2508	2	None	57300	88	1709	986	51,656636	4,3	95	clear	None	191	1,3	Dry	daylight
57303	2012-03-21 10:25:02,240000+01:00	1693	1	88	17897	4	None	57302	85	2508	600	43,475882	4,3	95	clear	None	191	1,3	Dry	daylight
57304	2012-03-21 10:26:26,740000+01:00	507	2	79	2065	2	None	57301	84	2291	543	154,757286	4,8	95	clear	None	174	2,4	Dry	daylight
57305	2012-03-21 10:26:31,270000+01:00	540	2	79	1850	2	None	57304	79	2065	507	4,298962	4,8	95	clear	None	174	2,4	Dry	daylight
57306	2012-03-21 10:27:18,870000+01:00	476	2	96	1972	2	None	57305	79	1850	540	47,353924	4,8	95	clear	None	174	2,4	Dry	daylight
57307	2012-03-21 10:28:20,740000+01:00	531	1	62	1838	2	None	57303	88	17897	1693	197,807409	4,8	95	clear	None	174	2,4	Dry	daylight
57308	2012-03-21 10:28:48,680000+01:00	2048	2	78	14443	4	IsDrawBarTrailer	57306	96	1972	476	89,6315	4,8	95	clear	None	174	2,4	Dry	daylight
57309	2012-03-21 10:29:04,240000+01:00	547	1	94	2511	2	None	57307	62	1838	531	43,191677	4,8	95	clear	None	174	2,4	Dry	daylight
57310	2012-03-21 10:30:27,800000+01:00	1821	1	87	15630	4	None	57309	94	2511	547	83,350511	4,8	95	clear	None	174	2,4	Dry	daylight
57311	2012-03-21 10:30:30,650000+01:00	1233	1	85	8800	2	None	57310	87	15630	1821	2,096483	4,8	95	clear	None	174	2,4	Dry	daylight
57312	2012-03-21 10:31:45,150000+01:00	557	2	86	1615	2	None	57308	78	14443	2048	175,524769	4,8	95	clear	None	174	2,4	Dry	daylight
57313	2012-03-21 10:31:53,770000+01:00	562	2	113	2158	2	None	57312	86	1615	557	8,386837	4,8	95	clear	None	174	2,4	Dry	daylight
57314	2012-03-21 10:32:00,010000+01:00	473	1	92	2243	2	None	57311	85	8800	1233	88,837788	4,8	95	clear	None	174	2,4	Dry	daylight
57315	2012-03-21 10:32:41,200000+01:00	583	1	93	1800	2	None	57314	92	2243	473	41,004913	4,8	95	clear	None	174	2,4	Dry	daylight
57316	2012-03-21 10:34:03,890000+01:00	1942	2	84	11746	5	None	57313	113	2158	562	129,940956	4,8	95	clear	None	174	2,4	Dry	daylight
57317	2012-03-21 10:36:16,340000+01:00	574	1	90	1856	2	None	57315	93	1800	583	214,914323	5	95	clear	None	186	,9	Dry	daylight
57318	2012-03-21 10:36:29,770000+01:00	503	1	79	1476	2	None	57317	90	1856	574	13,2004	5	95	clear	None	186	,9	Dry	daylight
57319	2012-03-21 10:36:32,160000+01:00	1657	1	87	11638	4	None	57318	79	1476	503	2,160785	5	95	clear	None	186	,9	Dry	daylight
57320	2012-03-21 10:36:53,650000+01:00	489	2	79	1757	2	None	57316	84	11746	1942	168,927714	5	95	clear	None	186	,9	Dry	daylight
57321	2012-03-21 10:37:07,410000+01:00	607	2	82	1533	2	None	57320	79	1757	489	13,537165	5	95	clear	None	186	,9	Dry	daylight
57322	2012-03-21 10:39:33,660000+01:00	574	1	87	1268	2	None	57319	87	11638	1657	180,814345	5	95	clear	None	186	,9	Wet	daylight
57323	2012-03-21 10:41:14,980000+01:00	986	2	89	9566	2	None	57321	82	1533	607	247,303512	5	95	clear	None	186	,9	Wet	daylight
57324	2012-03-21 10:43:37,630000+01:00	546	2	84	1664	2	None	57323	89	9566	986	142,251169	5	95	clear	None	186	,9	Wet	daylight
57325	2012-03-21 10:43:44,510000+01:00	526	2	85	1763	2	None	57324	84	1664	546	6,646	5	95	clear	None	186	,9	Wet	daylight
57326	2012-03-21 10:44:35,260000+01:00	496	2	100	1835	2	None	57325	85	1763	526	50,527224	5	95	clear	None	186	,9	Wet	daylight
57327	2012-03-21 10:45:58,370000+01:00	522	1	87	1614	2	None	57322	87	1268	574	384,472483	5	95	clear	None	186	,9	Wet	daylight
57328	2012-03-21 10:48:24,010000+01:00	561	2	98	2423	2	None	57326	100	1835	496	228,57144	5,2	95	clear	None	315	1	Wet	daylight
57329	2012-03-21 10:50:02,710000+01:00	1686	1	85	15584	5	None	57327	87	1614	522	244,124	5,2	95	clear	None	315	1	Wet	daylight
57330	2012-03-21 10:50:06,200000+01:00	983	1	82	2207	4	None	57329	85	15584	1686	2,775929	5,2	95	clear	None	315	1	Wet	daylight
57331	2012-03-21 10:50:29,700000+01:00	1756	1	76	12993	4	None	57330	82	2207	983	23,068439	5,2	95	clear	None	315	1	Wet	daylight
57332	2012-03-21 10:50:30,190000+01:00	2051	2	81	12104	3	None	57328	98	2423	561	125,973918	5,2	95	clear	None	315	1	Wet	daylight
57333	2012-03-21 10:50:34,630000+01:00	554	1	86	1730	2	None	57331	76	12993	1756	4,098211	5,2	95	clear	None	315	1	Wet	daylight
57334	2012-03-21 10:51:08,380000+01:00	586	2	93	1790	2	None	57332	81	12104	2051	37,278444	5,2	95	clear	None	315	1	Wet	daylight
57335	2012-03-21 10:51:34,480000+01:00	1280	1	80	8133	2	None	57333	86	1730	554	59,618093	5,2	95	clear	None	315	1	Wet	daylight
57336	2012-03-21 10:52:43,810000+01:00	504	2	99	1965	2	None	57334	93	1790	586	95,203161	5,2	95	clear	None	315	1	Wet	daylight
57337	2012-03-21 10:53:16,530000+01:00	877	2	97	5818	2	None	57336	99	1965	504	32,536727	5,2	95	clear	None	315	1	Wet	daylight
57338	2012-03-21 10:54:41,120000+01:00	537	2	96	2052	2	None	57337	97	5818	877	84,264515	5,2	95	clear	None	315	1	Wet	daylight
57339	2012-03-21 10:54:43,910000+01:00	533	2	103	2686	2	None	57338	96	2052	537	2,588625	5,2	95	clear	None	315	1	Wet	daylight
57340	2012-03-21 10:56:25,270000+01:00	1700	1	89	16363	5	None	57335	80	8133	1280	290,214	5,4	95	clear	None	264	1,3	Wet	daylight
57341	2012-03-21 10:57:08,130000+01:00	489	2	86	2170	2	None	57339	103	2686	533	144,033709	5,4	95	clear	None	264	1,3	Wet	daylight
57342	2012-03-21 10:57:21,070000+01:00	479	2	84	2093	2	None	57341	86	2170	489	12,735302	5,4	95	clear	None	264	1,3	Wet	daylight
57343	2012-03-21 10:57:24,680000+01:00	516	2	89	2763	2	None	57342	84	2093	479	3,404714	5,4	95	clear	None	264	1,3	Wet	daylight
57344	2012-03-21 10:57:38,690000+01:00	2040	1	89	19476	6	None	57340	89	16363	1700	72,73236	5,4	95	clear	None	264	1,3	Wet	daylight
57345	2012-03-21 10:58:40,420000+01:00	529	2	88	2043	2	None	57343	89	2763	516	75,531281	5,4	95	clear	None	264	1,3	Wet	daylight
57346	2012-03-21 10:58:54,410000+01:00	486	2	81	2333	2	None	57345	88	2043	529	13,773591	5,4	95	clear	None	264	1,3	Wet	daylight
57347	2012-03-21 10:59:57,980000+01:00	582	1	78	2176	2	None	57344	89	19476	2040	138,464831	5,4	95	clear	None	264	1,3	Wet	daylight
57348	2012-03-21 11:00:17,190000+01:00	556	2	73	2279	2	None	57346	81	2333	486	82,564	5,4	95	clear	None	264	1,3	Wet	daylight
57349	2012-03-21 11:00:32,100000+01:00	530	2	90	2613	2	None	57348	73	2279	556	14,635808	5,4	95	clear	None	264	1,3	Wet	daylight
57350	2012-03-21 11:01:34,780000+01:00	511	1	83	1570	2	None	57347	78	2176	582	96,531385	5,4	95	clear	None	264	1,3	Wet	daylight
57351	2012-03-21 11:03:28,800000+01:00	552	1	74	1309	2	None	57350	83	1570	511	113,798361	5,4	95	clear	None	264	1,3	Wet	daylight
57352	2012-03-21 11:03:32,540000+01:00	530	2	82	2379	2	None	57349	90	2613	530	180,228	5,4	95	clear	None	264	1,3	Wet	daylight
57353	2012-03-21 11:07:36,710000+01:00	564	2	92	2108	2	None	57352	82	2379	530	243,937317	5,4	95	clear	None	129	1,7	Wet	daylight
57354	2012-03-21 11:09:48,550000+01:00	499	2	89	1626	2	None	57353	92	2108	564	131,619304	5,4	95	clear	None	129	1,7	Wet	daylight
57355	2012-03-21 11:11:43,060000+01:00	980	2	89	8970	2	None	57354	89	1626	499	114,308157	5,4	95	clear	None	129	1,7	Wet	daylight
57356	2012-03-21 11:12:25,670000+01:00	527	2	82	1888	2	None	57355	89	8970	980	42,213596	5,4	95	clear	None	129	1,7	Wet	daylight
57357	2012-03-21 11:12:31,790000+01:00	455	2	72	2192	2	None	57356	82	1888	527	5,888634	5,4	95	clear	None	129	1,7	Wet	daylight
57358	2012-03-21 11:14:42,340000+01:00	938	2	87	3820	4	None	57357	72	2192	455	130,3225	5,4	95	clear	None	129	1,7	Wet	daylight
57359	2012-03-21 11:15:21,180000+01:00	549	1	73	853	2	None	57351	74	1309	552	712,111459	5,5	95	clear	None	191	2,3	Wet	daylight
57360	2012-03-21 11:16:39,120000+01:00	569	1	76	1814	2	None	57359	73	853	549	77,66926	5,5	95	clear	None	191	2,3	Wet	daylight
57361	2012-03-21 11:16:42,170000+01:00	2443	1	73	41820	9	UnclassifiedVehicle	57360	76	1814	569	2,780474	5,5	95	clear	None	191	2,3	Wet	daylight
57362	2012-03-21 11:17:57,110000+01:00	2012	1	78	30532	6	None	57361	73	41820	2443	73,735233	5,5	95	clear	None	191	2,3	Wet	daylight
57363	2012-03-21 11:18:01,160000+01:00	585	1	76	1663	2	None	57362	78	30532	2012	3,121385	5,5	95	clear	None	191	2,3	Wet	daylight
57364	2012-03-21 11:18:03,200000+01:00	526	1	74	1615	2	GapLessThan2Seconds	57363	76	1663	585	1,762895	5,5	95	clear	None	191	2,3	Wet	daylight
57365	2012-03-21 11:18:15,120000+01:00	600	2	105	2288	2	None	57358	87	3820	938	212,391862	5,5	95	clear	None	191	2,3	Wet	daylight
57366	2012-03-21 11:18:46,030000+01:00	795	2	80	2013	3	None	57365	105	2288	600	30,704286	5,5	95	clear	None	191	2,3	Wet	daylight
57367	2012-03-21 11:18:51,790000+01:00	554	1	81	1391	2	None	57364	74	1615	526	48,334108	5,5	95	clear	None	191	2,3	Wet	daylight
57368	2012-03-21 11:20:20,660000+01:00	538	2	79	1660	2	None	57366	80	2013	795	94,27225	5,5	95	clear	None	191	2,3	Wet	daylight
57369	2012-03-21 11:24:15,120000+01:00	584	2	84	1988	2	None	57368	79	1660	538	234,214835	5,5	95	clear	None	191	2,3	Wet	daylight
57370	2012-03-21 11:26:09,890000+01:00	646	2	84	2658	2	None	57369	84	1988	584	114,519714	5,8	95	clear	None	219	1,4	Wet	daylight
57371	2012-03-21 11:26:20,100000+01:00	530	2	86	2003	2	None	57370	84	2658	646	9,933143	5,8	95	clear	None	219	1,4	Wet	daylight
57372	2012-03-21 11:26:32,990000+01:00	486	1	75	1263	2	None	57367	81	1391	554	460,953778	5,8	95	clear	None	219	1,4	Wet	daylight
57373	2012-03-21 11:28:12,600000+01:00	541	1	80	2135	2	None	57372	75	1263	486	99,37672	5,8	95	clear	None	219	1,4	Wet	daylight
57374	2012-03-21 11:28:44,210000+01:00	1183	2	88	13414	2	None	57371	86	2003	530	143,88814	5,8	95	clear	None	219	1,4	Wet	daylight
57375	2012-03-21 11:28:46,590000+01:00	522	2	89	2236	2	GapLessThan2Seconds	57374	88	13414	1183	1,896045	5,8	95	clear	None	219	1,4	Wet	daylight
57376	2012-03-21 11:28:55,410000+01:00	1133	2	70	3880	4	None	57375	89	2236	522	8,608854	5,8	95	clear	None	219	1,4	Wet	daylight
57377	2012-03-21 11:30:02,900000+01:00	558	2	96	1727	2	None	57376	70	3880	1133	66,907314	5,8	95	clear	None	219	1,4	Wet	daylight
57378	2012-03-21 11:31:16,690000+01:00	942	2	90	5103	2	None	57377	96	1727	558	73,58075	5,8	95	clear	None	219	1,4	Wet	daylight
57379	2012-03-21 11:31:51,540000+01:00	563	2	91	1907	2	None	57378	90	5103	942	34,4732	5,8	95	clear	None	219	1,4	Wet	daylight
57380	2012-03-21 11:32:12,870000+01:00	596	1	79	1692	2	None	57373	80	2135	541	240,02655	5,8	95	clear	None	219	1,4	Wet	daylight
57381	2012-03-21 11:33:02,240000+01:00	1745	2	78	13834	4	None	57379	91	1907	563	70,477275	5,8	95	clear	None	219	1,4	Wet	daylight
57382	2012-03-21 11:34:15,080000+01:00	625	1	82	2059	2	None	57380	79	1692	596	121,938405	5,8	95	clear	None	219	1,4	Wet	daylight
57383	2012-03-21 11:34:27,540000+01:00	2252	1	85	31630	8	UnclassifiedVehicle	57382	82	2059	625	12,18561	5,8	95	clear	None	219	1,4	Wet	daylight
57384	2012-03-21 11:36:03,190000+01:00	533	2	79	2706	2	None	57381	78	13834	1745	180,144615	6	95	clear	None	79	0	Wet	daylight
57385	2012-03-21 11:39:07,190000+01:00	543	2	90	1514	2	None	57384	79	2706	533	183,757114	6	95	clear	None	79	0	Wet	daylight
57386	2012-03-21 11:40:50,820000+01:00	592	1	85	1798	2	None	57383	85	31630	2252	382,326212	6	95	clear	None	79	0	Wet	daylight
57387	2012-03-21 11:41:08,080000+01:00	553	1	73	1240	2	None	57386	85	1798	592	17,009271	6	95	clear	None	79	0	Wet	daylight
57388	2012-03-21 11:41:09,870000+01:00	584	2	92	1533	2	None	57385	90	1514	543	122,4628	6	95	clear	None	79	0	Wet	daylight
57389	2012-03-21 11:41:44,930000+01:00	889	2	88	16404	3	None	57388	92	1533	584	34,831478	6	95	clear	None	79	0	Wet	daylight
57390	2012-03-21 11:43:13,750000+01:00	558	1	80	1555	2	None	57387	73	1240	553	125,397288	6	95	clear	None	79	0	Wet	daylight
57391	2012-03-21 11:45:25,070000+01:00	543	2	89	2197	2	None	57389	88	16404	889	219,776318	6	95	clear	None	79	0	Wet	daylight
57392	2012-03-21 11:47:12,430000+01:00	569	1	106	1684	2	None	57390	80	1555	558	238,4289	6	95	clear	None	113	0	Wet	daylight
57393	2012-03-21 11:48:01,750000+01:00	1745	1	80	22121	6	None	57392	106	1684	569	49,126755	6	95	clear	None	113	0	Wet	daylight
57394	2012-03-21 11:48:53,480000+01:00	1482	2	93	15595	3	None	57391	89	2197	543	208,19036	6	95	clear	None	113	0	Wet	daylight
57395	2012-03-21 11:50:24,370000+01:00	1649	1	80	30323	6	None	57393	80	22121	1745	141,83475	6	95	clear	None	113	0	Wet	daylight
57396	2012-03-21 11:50:51,640000+01:00	565	1	97	1764	2	None	57395	80	30323	1649	26,52795	6	95	clear	None	113	0	Wet	daylight
57397	2012-03-21 11:51:38,470000+01:00	521	1	78	1360	2	None	57396	97	1764	565	46,620309	6	95	clear	None	113	0	Wet	daylight
57398	2012-03-21 11:53:17,960000+01:00	1724	2	79	16748	5	None	57394	93	15595	1482	263,906323	6	95	clear	None	113	0	Wet	daylight
57399	2012-03-21 11:53:45,200000+01:00	558	2	100	2131	2	None	57398	79	16748	1724	26,45438	6	95	clear	None	113	0	Wet	daylight
57400	2012-03-21 11:54:00,090000+01:00	497	2	78	1552	2	None	57399	100	2131	558	14,68912	6	95	clear	None	113	0	Wet	daylight
57401	2012-03-21 11:54:00,140000+01:00	600	1	84	1728	2	None	57397	78	1360	521	141,429538	6	95	clear	None	113	0	Wet	daylight
57402	2012-03-21 11:55:26,210000+01:00	965	2	86	3483	4	None	57400	78	1552	497	85,890615	6,2	95	clear	None	203	1,1	Wet	daylight
57403	2012-03-21 11:58:29,300000+01:00	576	2	79	2610	2	None	57402	86	3483	965	182,686047	6,2	95	clear	None	203	1,1	Wet	daylight
57404	2012-03-21 11:59:20,510000+01:00	1600	2	78	44190	6	None	57403	79	2610	576	50,947519	6,2	95	clear	None	203	1,1	Wet	daylight
57405	2012-03-21 12:00:14,850000+01:00	566	2	102	1818	2	None	57404	78	44190	1600	53,601538	6,2	95	clear	None	203	1,1	Wet	daylight
57406	2012-03-21 12:01:53,380000+01:00	573	1	92	2189	2	None	57401	84	1728	600	472,982857	6,2	95	clear	None	203	1,1	Wet	daylight
57407	2012-03-21 12:02:34,460000+01:00	1776	1	79	28872	6	None	57406	92	2189	573	40,855783	6,2	95	clear	None	203	1,1	Wet	daylight
57408	2012-03-21 12:02:37,730000+01:00	586	1	77	2140	2	None	57407	79	28872	1776	2,460684	6,2	95	clear	None	203	1,1	Wet	daylight
57409	2012-03-21 12:02:39,560000+01:00	837	1	75	2380	3	GapLessThan2Seconds	57408	77	2140	586	1,556026	6,2	95	clear	None	203	1,1	Wet	daylight
57410	2012-03-21 12:03:56,780000+01:00	489	2	83	2132	2	None	57405	102	1818	566	221,730235	6,2	95	clear	None	203	1,1	Wet	daylight
57411	2012-03-21 12:05:56,660000+01:00	1111	2	84	16190	3	None	57410	83	2132	489	119,667904	6,2	95	clear	None	203	1,1	Wet	daylight
57412	2012-03-21 12:07:32,270000+01:00	1687	2	87	17648	5	None	57411	84	16190	1111	95,133857	6,4	95	clear	None	259	1,7	Wet	daylight
57413	2012-03-21 12:07:56,380000+01:00	1743	2	81	14360	5	None	57412	87	17648	1687	23,411931	6,4	95	clear	None	259	1,7	Wet	daylight
57414	2012-03-21 12:08:04,430000+01:00	529	2	83	2200	2	None	57413	81	14360	1743	7,275333	6,4	95	clear	None	259	1,7	Wet	daylight
57415	2012-03-21 12:08:06,670000+01:00	558	2	85	2876	2	None	57414	83	2200	529	2,010554	6,4	95	clear	None	259	1,7	Wet	daylight
57416	2012-03-21 12:08:48,280000+01:00	482	2	89	1941	2	None	57415	85	2876	558	41,373671	6,4	95	clear	None	259	1,7	Wet	daylight
57417	2012-03-21 12:09:40,180000+01:00	1698	1	80	21076	5	None	57409	75	2380	837	420,21824	6,4	95	clear	None	259	1,7	Wet	daylight
57418	2012-03-21 12:09:50,100000+01:00	534	1	79	1737	2	None	57417	80	21076	1698	9,1559	6,4	95	clear	None	259	1,7	Wet	daylight
57419	2012-03-21 12:11:11,440000+01:00	535	2	110	2802	2	None	57416	89	1941	482	142,965034	6,4	95	clear	None	259	1,7	Wet	daylight
57420	2012-03-21 12:12:55,690000+01:00	476	1	80	1080	2	None	57418	79	1737	534	185,346658	6,4	95	clear	None	259	1,7	Wet	daylight
57421	2012-03-21 12:12:57,510000+01:00	549	1	75	1332	2	GapLessThan2Seconds	57420	80	1080	476	1,6058	6,4	95	clear	None	259	1,7	Wet	daylight
57422	2012-03-21 12:13:41,760000+01:00	1672	2	89	22640	5	None	57419	110	2802	535	150,144909	6,4	95	clear	None	259	1,7	Wet	daylight
57423	2012-03-21 12:13:58,030000+01:00	2054	2	75	22302	4	IsDrawBarTrailer	57422	89	22640	1672	15,593685	6,4	95	clear	None	259	1,7	Wet	daylight
57424	2012-03-21 12:14:53,060000+01:00	1701	2	82	47320	6	GrossWeightLaneViolation	57423	75	22302	2054	54,04408	6,4	95	clear	None	259	1,7	Wet	daylight
57425	2012-03-21 12:15:44,560000+01:00	579	1	81	2414	2	None	57421	75	1332	549	166,78648	6,5	95	clear	None	242	1,1	Wet	daylight
57426	2012-03-21 12:16:07+01:00	1674	2	87	18407	6	None	57424	82	47320	1701	73,19322	6,5	95	clear	None	242	1,1	Wet	daylight
57427	2012-03-21 12:19:36,360000+01:00	560	2	99	2466	2	None	57426	87	18407	1674	208,66731	6,5	95	clear	None	242	1,1	Wet	daylight
57428	2012-03-21 12:21:22,600000+01:00	714	1	78	2634	2	None	57425	81	2414	579	337,782667	6,5	95	clear	None	242	1,1	Wet	daylight
57429	2012-03-21 12:21:34,940000+01:00	1929	1	84	32865	7	None	57428	78	2634	714	12,010462	6,5	95	clear	None	242	1,1	Wet	daylight
57430	2012-03-21 12:21:42,810000+01:00	1674	1	75	16189	4	None	57429	84	32865	1929	7,043286	6,5	95	clear	None	242	1,1	Wet	daylight
57431	2012-03-21 12:21:51,860000+01:00	1709	1	72	16981	5	SensorCountMissMatch	57430	75	16189	1674	8,24648	6,5	95	clear	None	242	1,1	Wet	daylight
57432	2012-03-21 12:21:56,970000+01:00	596	1	73	2095	2	None	57431	72	16981	1709	4,2555	6,5	95	clear	None	242	1,1	Wet	daylight
57433	2012-03-21 12:26:43,990000+01:00	912	1	82	16212	3	None	57432	73	2095	596	286,726082	6,6	94	clear	None	197	2,1	Wet	daylight
57434	2012-03-21 12:27:45,520000+01:00	536	1	88	1911	2	None	57433	82	16212	912	61,12961	6,6	94	clear	None	197	2,1	Wet	daylight
57435	2012-03-21 12:29:28,820000+01:00	1696	1	78	30394	6	None	57434	88	1911	536	103,080727	6,6	94	clear	None	197	2,1	Wet	daylight
57436	2012-03-21 12:29:57,230000+01:00	577	2	84	2642	2	None	57427	99	2466	560	620,666364	6,6	94	clear	None	197	2,1	Wet	daylight
57437	2012-03-21 12:32:17,310000+01:00	581	2	75	1932	2	None	57436	84	2642	577	139,832714	6,6	94	clear	None	197	2,1	Wet	daylight
57438	2012-03-21 12:32:25,910000+01:00	971	2	77	4849	4	None	57437	75	1932	581	8,32112	6,6	94	clear	None	197	2,1	Wet	daylight
57439	2012-03-21 12:32:33,220000+01:00	560	1	86	2340	2	None	57435	78	30394	1696	183,617231	6,6	94	clear	None	197	2,1	Wet	daylight
57440	2012-03-21 12:33:33,180000+01:00	2061	2	80	24190	4	IsDrawBarTrailer	57438	77	4849	971	66,816026	6,6	94	clear	None	197	2,1	Wet	daylight
57441	2012-03-21 12:35:37,190000+01:00	583	2	55	4344	2	None	57440	80	24190	2061	123,08255	6,8	94	clear	None	186	,8	Wet	daylight
57442	2012-03-21 12:37:54,640000+01:00	502	2	83	2215	2	None	57441	55	4344	583	137,0684	6,8	94	clear	None	186	,8	Wet	daylight
57443	2012-03-21 12:38:04,940000+01:00	1525	2	82	18572	3	None	57442	83	2215	502	10,082265	6,8	94	clear	None	186	,8	Wet	daylight
57444	2012-03-21 12:38:15,380000+01:00	552	2	92	3165	2	None	57443	82	18572	1525	9,770488	6,8	94	clear	None	186	,8	Wet	daylight
57445	2012-03-21 12:39:17,820000+01:00	513	2	80	1922	2	None	57444	92	3165	552	62,224	6,8	94	clear	None	186	,8	Wet	daylight
57446	2012-03-21 12:39:53,120000+01:00	1747	2	87	21563	6	None	57445	80	1922	513	35,06915	6,8	94	clear	None	186	,8	Wet	daylight
57447	2012-03-21 12:40:30,520000+01:00	505	2	80	2199	2	None	57446	87	21563	1747	36,677103	6,8	94	clear	None	186	,8	Wet	daylight
57448	2012-03-21 12:41:44+01:00	615	1	102	2137	2	None	57439	86	2340	560	550,545581	6,8	94	clear	None	186	,8	Wet	daylight
57449	2012-03-21 12:42:13,520000+01:00	576	1	90	2129	2	None	57448	102	2137	615	29,302941	6,8	94	clear	None	186	,8	Wet	daylight
57450	2012-03-21 12:42:21,710000+01:00	559	1	85	2059	2	None	57449	90	2129	576	7,9596	6,8	94	clear	None	186	,8	Wet	daylight
57451	2012-03-21 12:43:12,590000+01:00	591	1	79	1891	2	None	57450	85	2059	559	50,643247	6,8	94	clear	None	186	,8	Wet	daylight
57452	2012-03-21 12:43:38,420000+01:00	1697	2	82	17150	5	None	57447	80	2199	505	187,67275	6,8	94	clear	None	186	,8	Wet	daylight
57453	2012-03-21 12:43:40,260000+01:00	1699	2	81	21596	5	GapLessThan2Seconds	57452	82	17150	1697	1,094976	6,8	94	clear	None	186	,8	Wet	daylight
57454	2012-03-21 12:45:36,860000+01:00	521	2	87	1958	2	None	57453	81	21596	1699	115,844889	6,8	94	clear	None	186	,8	Wet	daylight
57455	2012-03-21 12:45:47,070000+01:00	582	1	91	1933	2	None	57451	79	1891	591	154,210684	6,8	94	clear	None	186	,8	Wet	daylight
57456	2012-03-21 12:45:55,860000+01:00	1353	2	77	13525	2	None	57454	87	1958	521	18,784414	6,8	94	clear	None	186	,8	Wet	daylight
57457	2012-03-21 12:45:59+01:00	1700	2	77	25036	5	None	57456	77	13525	1353	2,507429	6,8	94	clear	None	186	,8	Wet	daylight
57458	2012-03-21 12:47:22,880000+01:00	667	2	90	3918	2	None	57457	77	25036	1700	83,085195	6,9	94	clear	None	197	1,4	Wet	daylight
57459	2012-03-21 12:47:33+01:00	646	2	93	3566	2	None	57458	90	3918	667	9,8532	6,9	94	clear	None	197	1,4	Wet	daylight
57460	2012-03-21 12:47:48,530000+01:00	716	2	88	3559	2	None	57459	93	3566	646	15,279935	6,9	94	clear	None	197	1,4	Wet	daylight
57461	2012-03-21 12:48:04,970000+01:00	547	2	74	1699	2	None	57460	88	3559	716	16,147091	6,9	94	clear	None	197	1,4	Wet	daylight
57462	2012-03-21 12:53:07,470000+01:00	1714	1	88	15069	5	None	57455	91	1933	582	440,169758	6,9	94	clear	None	197	1,4	Wet	daylight
57463	2012-03-21 12:53:15,040000+01:00	562	1	82	1930	2	None	57462	88	15069	1714	6,868818	6,9	94	clear	None	197	1,4	Wet	daylight
57464	2012-03-21 12:54:51,080000+01:00	1673	2	87	18821	5	None	57461	74	1699	547	405,843892	6,9	94	clear	None	197	1,4	Wet	daylight
57465	2012-03-21 12:55:08,080000+01:00	586	2	78	1666	2	None	57464	87	18821	1673	16,307724	7	94	clear	None	203	1,1	Wet	daylight
57466	2012-03-21 12:56:04,460000+01:00	515	2	87	2335	2	None	57465	78	1666	586	56,109538	7	94	clear	None	203	1,1	Wet	daylight
57467	2012-03-21 12:56:06,370000+01:00	530	2	86	3658	2	GapLessThan2Seconds	57466	87	2335	515	1,696897	7	94	clear	None	203	1,1	Wet	daylight
57468	2012-03-21 12:56:24,160000+01:00	520	2	77	2111	2	None	57467	86	3658	530	17,56814	7	94	clear	None	203	1,1	Wet	daylight
57469	2012-03-21 12:57:59,830000+01:00	1703	2	84	44056	6	None	57468	77	2111	520	95,426883	7	94	clear	None	203	1,1	Wet	daylight
57470	2012-03-21 12:58:06,750000+01:00	527	2	92	2156	2	None	57469	84	44056	1703	6,190143	7	94	clear	None	203	1,1	Wet	daylight
57471	2012-03-21 12:58:16,540000+01:00	1711	1	83	32667	6	None	57463	82	1930	562	301,253268	7	94	clear	None	203	1,1	Wet	daylight
57472	2012-03-21 13:00:38,380000+01:00	581	2	83	1888	2	None	57470	92	2156	527	151,423783	7	94	clear	None	203	1,1	Wet	daylight
57473	2012-03-21 13:01:00,100000+01:00	652	1	82	1959	2	None	57471	83	32667	1711	162,81788	7	94	clear	None	203	1,1	Wet	daylight
57474	2012-03-21 13:01:11,050000+01:00	838	2	78	6267	2	None	57472	83	1888	581	32,418	7	94	clear	None	203	1,1	Wet	daylight
57475	2012-03-21 13:03:01,440000+01:00	756	2	73	3284	2	None	57474	78	6267	838	110,003231	7	94	clear	None	203	1,1	Wet	daylight
57476	2012-03-21 13:03:56,700000+01:00	513	2	109	1859	2	None	57475	73	3284	756	54,887178	7	94	clear	None	203	1,1	Wet	daylight
57477	2012-03-21 13:04:25,070000+01:00	584	2	99	2462	2	None	57476	109	1859	513	28,200569	7	94	clear	None	203	1,1	Wet	daylight
57478	2012-03-21 13:05:16,630000+01:00	604	2	97	2911	2	None	57477	99	2462	584	51,347636	7	94	clear	None	203	1,1	Wet	daylight
57479	2012-03-21 13:05:29,930000+01:00	516	2	87	3093	2	None	57478	97	2911	604	13,075835	7	94	clear	None	203	1,1	Wet	daylight
57480	2012-03-21 13:05:33,420000+01:00	442	2	92	544	2	None	57479	87	3093	516	3,276483	7	94	clear	None	203	1,1	Wet	daylight
57481	2012-03-21 13:06:08,960000+01:00	1700	2	88	16700	5	None	57480	92	544	442	35,367043	7,2	94	clear	None	174	1,6	Wet	daylight
57482	2012-03-21 13:06:33,340000+01:00	581	2	103	2122	2	None	57481	88	16700	1700	23,684545	7,2	94	clear	None	174	1,6	Wet	daylight
57483	2012-03-21 13:09:11,760000+01:00	1015	2	89	7053	2	None	57482	103	2122	581	158,216932	7,2	94	clear	None	174	1,6	Wet	daylight
57484	2012-03-21 13:09:29,860000+01:00	539	2	101	2173	2	None	57483	89	7053	1015	17,689438	7,2	94	clear	None	174	1,6	Wet	daylight
57485	2012-03-21 13:11:01,430000+01:00	560	1	82	1407	2	None	57473	82	1959	652	601,043756	7,2	94	clear	None	174	1,6	Wet	daylight
57486	2012-03-21 13:12:18,210000+01:00	609	1	60	3027	2	None	57485	82	1407	560	76,534146	7,2	94	clear	None	174	1,6	Wet	daylight
57487	2012-03-21 13:12:27,710000+01:00	1732	2	86	19186	5	None	57484	101	2173	539	177,657881	7,2	94	clear	None	174	1,6	Wet	daylight
57488	2012-03-21 13:12:29,850000+01:00	516	2	85	1959	2	GapLessThan2Seconds	57487	86	19186	1732	1,414977	7,2	94	clear	None	174	1,6	Wet	daylight
57489	2012-03-21 13:12:45,110000+01:00	860	1	70	4264	2	None	57486	60	3027	609	26,5346	7,2	94	clear	None	174	1,6	Wet	daylight
57490	2012-03-21 13:12:59,160000+01:00	1791	2	78	44625	6	None	57488	85	1959	516	29,091459	7,2	94	clear	None	174	1,6	Wet	daylight
57491	2012-03-21 13:13:44,030000+01:00	528	2	84	1867	2	None	57490	78	44625	1791	44,043385	7,2	94	clear	None	174	1,6	Wet	daylight
57492	2012-03-21 13:14:15,240000+01:00	1776	1	81	21951	5	None	57489	70	4264	860	89,687714	7,2	94	clear	None	174	1,6	Wet	daylight
57493	2012-03-21 13:14:45,390000+01:00	1064	2	96	5467	4	None	57491	84	1867	528	61,133714	7,2	94	clear	None	174	1,6	Wet	daylight
57494	2012-03-21 13:17:31,520000+01:00	597	1	86	2079	2	None	57492	81	21951	1776	195,490667	7,2	93	clear	None	79	,6	Wet	daylight
57495	2012-03-21 13:17:50,950000+01:00	1688	2	74	39258	5	None	57493	96	5467	1064	185,161	7,2	93	clear	None	79	,6	Wet	daylight
57496	2012-03-21 13:17:58,980000+01:00	1723	2	78	42296	6	None	57495	74	39258	1688	7,208811	7,2	93	clear	None	79	,6	Wet	daylight
57497	2012-03-21 13:18:01,820000+01:00	650	1	81	2496	2	None	57494	86	2079	597	30,050093	7,2	93	clear	None	79	,6	Wet	daylight
57498	2012-03-21 13:18:09,110000+01:00	539	2	101	2008	2	None	57496	78	42296	1723	9,334769	7,2	93	clear	None	79	,6	Wet	daylight
57499	2012-03-21 13:20:20,450000+01:00	572	2	107	2363	2	None	57498	101	2008	539	131,147881	7,2	93	clear	None	79	,6	Wet	daylight
57500	2012-03-21 13:20:27,490000+01:00	579	2	100	1916	2	None	57499	107	2363	572	6,847551	7,2	93	clear	None	79	,6	Wet	daylight
57501	2012-03-21 13:20:34,020000+01:00	1977	2	87	15654	4	IsDrawBarTrailer	57500	100	1916	579	6,32156	7,2	93	clear	None	79	,6	Wet	daylight
57502	2012-03-21 13:21:26,270000+01:00	597	2	86	2280	2	None	57501	87	15654	1977	51,431931	7,2	93	clear	None	79	,6	Wet	daylight
57503	2012-03-21 13:22:31,880000+01:00	520	2	84	1679	2	None	57502	86	2280	597	65,360093	7,2	93	clear	None	79	,6	Wet	daylight
57504	2012-03-21 13:22:46,080000+01:00	509	1	79	1551	2	None	57497	81	2496	650	283,971111	7,2	93	clear	None	79	,6	Wet	daylight
57505	2012-03-21 13:24:00,030000+01:00	551	2	79	2773	2	None	57503	84	1679	520	87,927143	7,2	93	clear	None	79	,6	Wet	daylight
57506	2012-03-21 13:24:45,560000+01:00	570	2	103	2853	2	None	57505	79	2773	551	45,278911	7,2	93	clear	None	79	,6	Wet	daylight
57507	2012-03-21 13:25:32,180000+01:00	1678	2	78	43807	6	None	57506	103	2853	570	46,420777	7,2	93	clear	None	79	,6	Wet	daylight
57508	2012-03-21 13:26:35,200000+01:00	524	2	96	2357	2	None	57507	78	43807	1678	62,245538	7,4	92	clear	None	84	0	Wet	daylight
57509	2012-03-21 13:26:50,840000+01:00	1643	2	85	17176	5	None	57508	96	2357	524	15,4435	7,4	92	clear	None	84	0	Wet	daylight
57510	2012-03-21 13:26:54,110000+01:00	468	2	84	1202	2	None	57509	85	17176	1643	2,574141	7,4	92	clear	None	84	0	Wet	daylight
57511	2012-03-21 13:28:41,160000+01:00	1700	2	88	32138	6	None	57510	84	1202	468	106,849429	7,4	92	clear	None	84	0	Wet	daylight
57512	2012-03-21 13:28:46,590000+01:00	976	2	89	14316	2	None	57511	88	32138	1700	4,734545	7,4	92	clear	None	84	0	Wet	daylight
57513	2012-03-21 13:30:13,900000+01:00	542	1	84	946	2	None	57504	79	1551	509	447,588051	7,4	92	clear	None	84	0	Wet	daylight
57514	2012-03-21 13:30:48,380000+01:00	542	1	81	1184	2	None	57513	84	946	542	34,247714	7,4	92	clear	None	84	0	Wet	daylight
57515	2012-03-21 13:31:08,530000+01:00	567	2	83	1215	2	None	57512	89	14316	976	141,545213	7,4	92	clear	None	84	0	Wet	daylight
57516	2012-03-21 13:32:04,690000+01:00	1652	2	86	26673	5	None	57515	83	1215	567	55,914072	7,4	92	clear	None	84	0	Wet	daylight
57517	2012-03-21 13:32:18,540000+01:00	525	1	61	1649	2	None	57514	81	1184	542	89,919111	7,4	92	clear	None	84	0	Wet	daylight
57518	2012-03-21 13:33:16,360000+01:00	1661	1	76	22378	5	None	57517	61	1649	525	57,510164	7,4	92	clear	None	84	0	Wet	daylight
57519	2012-03-21 13:33:19,520000+01:00	521	1	80	1597	2	None	57518	76	22378	1661	2,373211	7,4	92	clear	None	84	0	Wet	daylight
57520	2012-03-21 13:33:20,880000+01:00	569	1	80	2074	2	GapLessThan2Seconds	57519	80	1597	521	1,12555	7,4	92	clear	None	84	0	Wet	daylight
57521	2012-03-21 13:33:32,730000+01:00	580	1	82	1510	2	None	57520	80	2074	569	11,59395	7,4	92	clear	None	84	0	Wet	daylight
57522	2012-03-21 13:35:01,220000+01:00	529	2	94	2398	2	None	57516	86	26673	1652	175,838465	7,4	92	clear	None	242	0	Wet	daylight
57523	2012-03-21 13:37:03,420000+01:00	1692	2	81	39579	6	None	57522	94	2398	529	121,997404	7,4	92	clear	None	242	0	Wet	daylight
57524	2012-03-21 13:37:45,820000+01:00	1055	1	92	3445	4	None	57521	82	1510	580	252,835366	7,4	92	clear	None	242	0	Wet	daylight
57525	2012-03-21 13:38:11,690000+01:00	503	2	81	2367	2	None	57523	81	39579	1692	67,518	7,4	92	clear	None	242	0	Wet	daylight
57526	2012-03-21 13:38:34,930000+01:00	1740	2	87	41735	6	None	57525	81	2367	503	23,016444	7,4	92	clear	None	242	0	Wet	daylight
57527	2012-03-21 13:39:07,760000+01:00	1715	2	81	36252	5	None	57526	87	41735	1740	32,11	7,4	92	clear	None	242	0	Wet	daylight
57528	2012-03-21 13:39:22,130000+01:00	2061	2	82	25611	6	None	57527	81	36252	1715	13,607778	7,4	92	clear	None	242	0	Wet	daylight
57529	2012-03-21 13:39:48,930000+01:00	1841	1	84	18526	4	IsDrawBarTrailer	57524	92	3445	1055	122,697174	7,4	92	clear	None	242	0	Wet	daylight
57530	2012-03-21 13:39:51,220000+01:00	1008	1	85	3705	3	GapLessThan2Seconds	57529	84	18526	1841	1,501	7,4	92	clear	None	242	0	Wet	daylight
57531	2012-03-21 13:39:57,750000+01:00	549	2	94	2695	2	None	57528	82	25611	2061	34,715171	7,4	92	clear	None	242	0	Wet	daylight
57532	2012-03-21 13:40:10,720000+01:00	1725	2	88	48534	6	GrossWeightClassViolation, GrossWeightLaneViolation	57531	94	2695	549	12,759745	7,4	92	clear	None	242	0	Wet	daylight
57533	2012-03-21 13:41:46,380000+01:00	1654	1	76	7960	4	None	57530	85	3705	1008	114,733082	7,4	92	clear	None	242	0	Wet	daylight
57534	2012-03-21 13:42:55,400000+01:00	1731	2	88	15586	5	None	57532	88	48534	1725	163,974318	7,4	92	clear	None	242	0	Wet	daylight
57535	2012-03-21 13:43:09,700000+01:00	579	1	77	1722	2	None	57533	76	7960	1654	82,536526	7,4	92	clear	None	242	0	Wet	daylight
57536	2012-03-21 13:43:25,310000+01:00	516	2	99	2579	2	None	57534	88	15586	1731	29,201864	7,4	92	clear	None	242	0	Wet	daylight
57537	2012-03-21 13:43:34,220000+01:00	521	2	82	1990	2	None	57536	99	2579	516	8,722364	7,4	92	clear	None	242	0	Wet	daylight
57538	2012-03-21 13:45:35,580000+01:00	614	2	86	3541	2	None	57537	82	1990	521	121,131268	7,4	92	clear	None	242	0	Wet	daylight
57539	2012-03-21 13:45:56,830000+01:00	1837	2	90	51131	6	GrossWeightClassViolation, AxleWeightClassViolation, GrossWeightLaneViolatio	57538	86	3541	614	20,992977	7,4	92	clear	None	242	0	Wet	daylight
57540	2012-03-21 13:45:56,850000+01:00	665	1	42	322	2	ReverseDirection, SensorCountMissMatch, SensorError	57535	77	1722	579	166,879299	7,4	92	clear	None	242	0	Wet	daylight
57541	2012-03-21 13:46:55,220000+01:00	476	1	71	1134	2	None	57540	42	322	665	57,8	7,2	92	clear	None	141	,9	Wet	daylight
57542	2012-03-21 13:47:05,140000+01:00	531	1	84	1703	2	None	57541	71	1134	476	9,678648	7,2	92	clear	None	141	,9	Wet	daylight
57543	2012-03-21 13:47:13,300000+01:00	1718	1	90	23287	6	None	57542	84	1703	531	7,932429	7,2	92	clear	None	141	,9	Wet	daylight
57544	2012-03-21 13:47:24,260000+01:00	586	1	84	1814	2	None	57543	90	23287	1718	10,2728	7,2	92	clear	None	141	,9	Wet	daylight
57545	2012-03-21 13:47:56,650000+01:00	577	1	94	2455	2	None	57544	84	1814	586	32,138857	7,2	92	clear	None	141	,9	Wet	daylight
57546	2012-03-21 13:48:25,440000+01:00	517	2	87	2489	2	None	57539	90	51131	1837	147,8752	7,2	92	clear	None	141	,9	Wet	daylight
57547	2012-03-21 13:49:15,100000+01:00	513	2	84	1894	2	None	57546	87	2489	517	49,446069	7,2	92	clear	None	141	,9	Wet	daylight
57548	2012-03-21 13:49:44,730000+01:00	586	2	83	2665	2	None	57547	84	1894	513	29,410143	7,2	92	clear	None	141	,9	Wet	daylight
57549	2012-03-21 13:50:33,960000+01:00	552	2	89	2566	2	None	57548	83	2665	586	48,975831	7,2	92	clear	None	141	,9	Wet	daylight
57550	2012-03-21 13:51:31,390000+01:00	606	1	104	2504	2	None	57545	94	2455	577	214,519021	7,2	92	clear	None	141	,9	Wet	daylight
57551	2012-03-21 13:54:31,700000+01:00	1647	2	88	33480	6	SensorCountMissMatch	57549	89	2566	552	237,516719	7,2	92	clear	None	141	,9	Wet	daylight
57552	2012-03-21 13:54:49,180000+01:00	1715	2	82	21838	6	None	57551	88	33480	1647	16,806227	7,2	92	clear	None	141	,9	Wet	daylight
57553	2012-03-21 14:00:11,650000+01:00	604	2	97	3073	2	None	57552	82	21838	1715	321,717073	7,5	92	clear	None	203	1,9	Wet	daylight
57554	2012-03-21 14:02:56,720000+01:00	530	1	75	1654	2	None	57550	104	2504	606	685,120231	7,5	92	clear	None	203	1,9	Wet	daylight
57555	2012-03-21 14:03:00,430000+01:00	570	1	83	1577	2	None	57554	75	1654	530	3,4556	7,5	92	clear	None	203	1,9	Wet	daylight
57556	2012-03-21 14:03:03,020000+01:00	526	1	76	1652	2	None	57555	83	1577	570	2,342771	7,5	92	clear	None	203	1,9	Wet	daylight
57557	2012-03-21 14:03:19,470000+01:00	909	2	80	4410	2	None	57553	97	3073	604	187,595835	7,5	92	clear	None	203	1,9	Wet	daylight
57558	2012-03-21 14:03:44,110000+01:00	542	2	94	1853	2	None	57557	80	4410	909	24,23095	7,5	92	clear	None	203	1,9	Wet	daylight
57559	2012-03-21 14:04:29,660000+01:00	1269	1	83	10167	2	None	57556	76	1652	526	86,390842	7,5	92	clear	None	203	1,9	Wet	daylight
57560	2012-03-21 14:04:39,560000+01:00	1360	1	90	8814	2	None	57559	83	10167	1269	9,34959	7,5	92	clear	None	203	1,9	Wet	daylight
57561	2012-03-21 14:06:19,570000+01:00	564	2	87	2456	2	None	57558	94	1853	542	155,252426	7,5	91	clear	None	163	1,2	Wet	twilight
57562	2012-03-21 14:06:21,360000+01:00	782	1	64	3345	2	None	57560	90	8814	1360	101,256	7,5	91	clear	None	163	1,2	Wet	twilight
57563	2012-03-21 14:07:18,220000+01:00	555	2	88	2438	2	None	57561	87	2456	564	58,416621	7,5	91	clear	None	163	1,2	Wet	twilight
57564	2012-03-21 14:07:25,080000+01:00	590	1	75	1976	2	None	57562	64	3345	782	63,280125	7,5	91	clear	None	163	1,2	Wet	twilight
57565	2012-03-21 14:07:30,660000+01:00	543	1	78	2478	2	None	57564	75	1976	590	5,2968	7,5	91	clear	None	163	1,2	Wet	twilight
57566	2012-03-21 14:07:44,790000+01:00	505	2	80	2514	2	None	57563	88	2438	555	26,342955	7,5	91	clear	None	163	1,2	Wet	twilight
57567	2012-03-21 14:07:45,700000+01:00	1933	2	79	24777	6	GapLessThan2Seconds, IsDrawBarTrailer	57566	80	2514	505	,68275	7,5	91	clear	None	163	1,2	Wet	twilight
57568	2012-03-21 14:07:57,940000+01:00	1277	1	81	10068	2	None	57565	78	2478	543	27,029385	7,5	91	clear	None	163	1,2	Wet	twilight
57569	2012-03-21 14:09:40,140000+01:00	471	1	83	1309	2	None	57568	81	10068	1277	101,632444	7,5	91	clear	None	163	1,2	Wet	twilight
57570	2012-03-21 14:09:48,530000+01:00	1056	1	80	9183	2	None	57569	83	1309	471	8,185711	7,5	91	clear	None	163	1,2	Wet	twilight
57571	2012-03-21 14:09:52,500000+01:00	544	1	83	1732	2	None	57570	80	9183	1056	3,4948	7,5	91	clear	None	163	1,2	Wet	twilight
57572	2012-03-21 14:11:26,110000+01:00	985	1	87	7585	2	None	57571	83	1732	544	93,374048	7,5	91	clear	None	163	1,2	Wet	twilight
57573	2012-03-21 14:12:48,320000+01:00	564	1	82	1742	2	None	57572	87	7585	985	81,802414	7,5	91	clear	None	163	1,2	Wet	twilight
57574	2012-03-21 14:12:53,170000+01:00	518	1	82	1711	2	None	57573	82	1742	564	4,60239	7,5	91	clear	None	163	1,2	Wet	twilight
57575	2012-03-21 14:14:01,980000+01:00	642	1	85	2544	2	None	57574	82	1711	518	68,582585	7,5	91	clear	None	163	1,2	Wet	twilight
57576	2012-03-21 14:14:14,690000+01:00	567	1	72	1880	2	None	57575	85	2544	642	12,438094	7,5	91	clear	None	163	1,2	Wet	twilight
57577	2012-03-21 14:14:22,720000+01:00	530	1	96	1917	2	None	57576	72	1880	567	7,7465	7,5	91	clear	None	163	1,2	Wet	twilight
57578	2012-03-21 14:15:20,450000+01:00	930	1	92	2755	4	None	57577	96	1917	530	57,53125	7,5	91	clear	None	73	0	Wet	twilight
57579	2012-03-21 14:19:07,890000+01:00	604	2	89	3692	2	None	57567	79	24777	1933	681,309139	7,5	91	clear	None	73	0	Wet	twilight
57580	2012-03-21 14:20:57,850000+01:00	842	2	89	5102	3	None	57579	89	3692	604	109,715685	7,5	91	clear	None	73	0	Wet	twilight
57581	2012-03-21 14:21:25,640000+01:00	2059	2	82	27110	4	IsDrawBarTrailer	57580	89	5102	842	27,449416	7,5	91	clear	None	73	0	Wet	twilight
57582	2012-03-21 14:22:25,870000+01:00	1724	2	86	45795	6	GrossWeightLaneViolation	57581	82	27110	2059	59,326049	7,5	91	clear	None	73	0	Wet	twilight
57583	2012-03-21 14:22:34,830000+01:00	1683	2	81	38546	5	None	57582	86	45795	1724	8,238326	7,5	91	clear	None	73	0	Wet	twilight
57584	2012-03-21 14:22:41,590000+01:00	1674	2	83	18228	4	None	57583	81	38546	1683	6,012	7,5	91	clear	None	73	0	Wet	twilight
57585	2012-03-21 14:23:49,740000+01:00	572	1	90	1419	2	None	57578	92	2755	930	508,926087	7,5	91	clear	None	73	0	Wet	twilight
57586	2012-03-21 14:24:00,890000+01:00	1726	2	75	35696	6	None	57584	83	18228	1674	78,573928	7,5	91	clear	None	73	0	Wet	twilight
57587	2012-03-21 14:24:02,400000+01:00	2055	2	74	22179	4	GapLessThan2Seconds	57586	75	35696	1726	,68152	7,5	91	clear	None	73	0	Wet	twilight
57588	2012-03-21 14:24:04,910000+01:00	555	2	77	3266	2	GapLessThan2Seconds	57587	74	22179	2055	1,51027	7,5	91	clear	None	73	0	Wet	twilight
57589	2012-03-21 14:26:10,950000+01:00	553	1	71	2244	2	None	57585	90	1419	572	140,9812	7,5	91	clear	None	124	0	Wet	twilight
57590	2012-03-21 14:26:42,470000+01:00	538	1	78	1474	2	None	57589	71	2244	553	31,239606	7,5	91	clear	None	124	0	Wet	twilight
57591	2012-03-21 14:26:51,230000+01:00	509	2	88	2839	2	None	57588	77	3266	555	166,060519	7,5	91	clear	None	124	0	Wet	twilight
57592	2012-03-21 14:26:53,050000+01:00	555	2	89	2593	2	GapLessThan2Seconds	57591	88	2839	509	1,611773	7,5	91	clear	None	124	0	Wet	twilight
57593	2012-03-21 14:27:09,060000+01:00	513	1	83	1550	2	None	57590	78	1474	538	26,341692	7,5	91	clear	None	124	0	Wet	twilight
57594	2012-03-21 14:28:21,290000+01:00	1717	1	81	21743	5	None	57593	83	1550	513	72,007494	7,5	91	clear	None	124	0	Wet	twilight
57595	2012-03-21 14:28:43,750000+01:00	1730	2	88	41634	6	None	57592	89	2593	555	110,475506	7,5	91	clear	None	124	0	Wet	twilight
57596	2012-03-21 14:29:20,020000+01:00	556	1	96	1855	2	None	57594	81	21743	1717	57,966889	7,5	91	clear	None	124	0	Wet	twilight
57597	2012-03-21 14:30:32,990000+01:00	532	2	96	2426	2	None	57595	88	41634	1730	108,532273	7,5	91	clear	None	124	0	Wet	twilight
57598	2012-03-21 14:31:47,600000+01:00	578	2	93	3284	2	None	57597	96	2426	532	74,4105	7,5	91	clear	None	124	0	Wet	twilight
57599	2012-03-21 14:31:51,950000+01:00	554	1	79	1668	2	None	57596	96	1855	556	151,7215	7,5	91	clear	None	124	0	Wet	twilight
57600	2012-03-21 14:32:09,100000+01:00	558	1	75	1701	2	None	57599	79	1668	554	16,897544	7,5	91	clear	None	124	0	Wet	twilight
57601	2012-03-21 14:32:19,860000+01:00	1922	2	87	33636	6	None	57598	93	3284	578	32,036258	7,5	91	clear	None	124	0	Wet	twilight
57602	2012-03-21 14:33:40,530000+01:00	572	2	73	2930	2	None	57601	87	33636	1922	79,87469	7,5	91	clear	None	124	0	Wet	twilight
57603	2012-03-21 14:34:45,700000+01:00	2048	1	88	23030	4	IsDrawBarTrailer	57600	75	1701	558	156,33216	7,5	91	clear	None	124	0	Wet	twilight
57604	2012-03-21 14:34:52,740000+01:00	593	1	89	1646	2	None	57603	88	23030	2048	6,202182	7,5	91	clear	None	124	0	Wet	twilight
57605	2012-03-21 14:34:55,860000+01:00	2087	1	83	34729	6	None	57604	89	1646	593	2,880135	7,5	91	clear	None	124	0	Wet	twilight
57606	2012-03-21 14:35:36,940000+01:00	552	1	79	2083	2	None	57605	83	34729	2087	40,174795	7,3	92	clear	None	248	1,7	Wet	twilight
57607	2012-03-21 14:36:22,720000+01:00	1201	2	87	14234	3	None	57602	73	2930	572	161,907918	7,3	92	clear	None	248	1,7	Wet	twilight
57608	2012-03-21 14:36:26,300000+01:00	1526	1	69	31860	6	None	57606	79	2083	552	49,108456	7,3	92	clear	None	248	1,7	Wet	twilight
57609	2012-03-21 14:36:28,930000+01:00	489	1	70	1256	2	GapLessThan2Seconds	57608	69	31860	1526	1,833826	7,3	92	clear	None	248	1,7	Wet	twilight
57610	2012-03-21 14:37:51,360000+01:00	568	1	86	2092	2	None	57609	70	1256	489	82,178514	7,3	92	clear	None	248	1,7	Wet	twilight
57611	2012-03-21 14:37:53,360000+01:00	555	2	104	1479	2	None	57607	87	14234	1201	90,143034	7,3	92	clear	None	248	1,7	Wet	twilight
57612	2012-03-21 14:38:23,280000+01:00	2045	1	80	22152	5	None	57610	86	2092	568	31,682233	7,3	92	clear	None	248	1,7	Wet	twilight
57613	2012-03-21 14:39:06,640000+01:00	776	2	93	3320	2	None	57611	104	1479	555	73,087885	7,3	92	clear	None	248	1,7	Wet	twilight
57614	2012-03-21 14:41:30,460000+01:00	1014	2	93	5060	4	None	57613	93	3320	776	143,519613	7,3	92	clear	None	248	1,7	Wet	twilight
57615	2012-03-21 14:42:19,960000+01:00	530	1	78	1724	2	None	57612	80	22152	2045	235,75975	7,3	92	clear	None	248	1,7	Wet	twilight
57616	2012-03-21 14:42:21,710000+01:00	668	1	79	2851	2	GapLessThan2Seconds	57615	78	1724	530	1,505385	7,3	92	clear	None	248	1,7	Wet	twilight
57617	2012-03-21 14:44:55,020000+01:00	598	2	92	3335	2	None	57614	93	5060	1014	204,167484	7,3	92	clear	None	248	1,7	Wet	twilight
57618	2012-03-21 14:46:14,140000+01:00	1747	2	89	21303	5	None	57617	92	3335	598	78,886	7,4	92	clear	None	309	0	Wet	twilight
57619	2012-03-21 14:46:17,110000+01:00	1776	2	86	21549	4	None	57618	89	21303	1747	2,263348	7,4	92	clear	None	309	0	Wet	twilight
57620	2012-03-21 14:46:57,420000+01:00	501	1	79	1938	2	None	57616	79	2851	668	275,405595	7,4	92	clear	None	309	0	Wet	twilight
57621	2012-03-21 14:47:05,260000+01:00	532	2	82	2068	2	None	57619	86	21549	1776	47,406558	7,4	92	clear	None	309	0	Wet	twilight
57622	2012-03-21 14:47:33,760000+01:00	554	2	101	2814	2	None	57621	82	2068	532	28,266439	7,4	92	clear	None	309	0	Wet	twilight
57623	2012-03-21 14:48:18,100000+01:00	490	1	78	2175	2	None	57620	79	1938	501	80,451696	7,4	92	clear	None	309	0	Wet	twilight
57624	2012-03-21 14:50:24,370000+01:00	554	1	87	1509	2	None	57623	78	2175	490	126,043846	7,4	92	clear	None	309	0	Wet	twilight
57625	2012-03-21 14:52:26,330000+01:00	534	2	98	2840	2	None	57622	101	2814	554	292,372535	7,4	92	clear	None	309	0	Wet	twilight
57626	2012-03-21 14:52:27,800000+01:00	551	2	99	2820	2	GapLessThan2Seconds	57625	98	2840	534	1,273837	7,4	92	clear	None	309	0	Wet	twilight
57627	2012-03-21 14:52:32,790000+01:00	1367	2	86	4053	4	None	57626	99	2820	551	4,789636	7,4	92	clear	None	309	0	Wet	twilight
57628	2012-03-21 14:52:39,900000+01:00	535	1	73	2338	2	None	57624	87	1509	554	135,300759	7,4	92	clear	None	309	0	Wet	twilight
57629	2012-03-21 14:52:41,160000+01:00	504	1	72	1537	2	GapLessThan2Seconds	57628	73	2338	535	,996164	7,4	92	clear	None	309	0	Wet	twilight
57630	2012-03-21 14:52:44,860000+01:00	522	1	75	2455	2	None	57629	72	1537	504	3,448	7,4	92	clear	None	309	0	Wet	twilight
57631	2012-03-21 14:53:02,730000+01:00	1665	1	83	16516	5	None	57630	75	2455	522	17,61944	7,4	92	clear	None	309	0	Wet	twilight
57632	2012-03-21 14:53:15,030000+01:00	534	2	87	2935	2	None	57627	86	4053	1367	41,667767	7,4	92	clear	None	309	0	Wet	twilight
57633	2012-03-21 14:53:26,500000+01:00	541	1	95	1503	2	None	57631	83	16516	1665	23,047831	7,4	92	clear	None	309	0	Wet	twilight
57634	2012-03-21 14:54:09,810000+01:00	523	1	93	2221	2	None	57633	95	1503	541	43,104989	7,4	92	clear	None	309	0	Wet	twilight
57635	2012-03-21 14:54:53,030000+01:00	528	2	88	2269	2	None	57632	87	2935	534	97,779034	7,4	92	clear	None	309	0	Wet	twilight
57636	2012-03-21 14:55:11,180000+01:00	574	2	107	2900	2	None	57635	88	2269	528	17,934	7,3	90	clear	None	321	0	Wet	twilight
57637	2012-03-21 14:55:24,070000+01:00	634	2	100	3498	2	None	57636	107	2900	574	12,696879	7,3	90	clear	None	321	0	Wet	twilight
57638	2012-03-21 14:55:36,490000+01:00	575	2	106	2523	2	None	57637	100	3498	634	12,19176	7,3	90	clear	None	321	0	Wet	twilight
57639	2012-03-21 14:55:44,740000+01:00	1702	2	81	36436	6	None	57638	106	2523	575	8,054717	7,3	90	clear	None	321	0	Wet	twilight
57640	2012-03-21 14:55:59,600000+01:00	514	2	88	2118	2	None	57639	81	36436	1702	14,103556	7,3	90	clear	None	321	0	Wet	twilight
57641	2012-03-21 14:59:44,480000+01:00	1733	2	84	21791	5	None	57640	88	2118	514	224,669727	7,3	90	clear	None	321	0	Wet	twilight
57642	2012-03-21 14:59:48,110000+01:00	516	2	89	2637	2	None	57641	84	21791	1733	2,887286	7,3	90	clear	None	321	0	Wet	twilight
57643	2012-03-21 15:00:14,490000+01:00	609	1	88	1852	2	None	57634	93	2221	523	364,477548	7,3	90	clear	None	321	0	Wet	twilight
57644	2012-03-21 15:00:40,140000+01:00	1716	2	85	51922	6	GrossWeightClassViolation, AxleWeightClassViolation, GrossWeightLaneViolatio	57642	89	2637	516	51,821281	7,3	90	clear	None	321	0	Wet	twilight
57645	2012-03-21 15:01:21,850000+01:00	588	1	76	2066	2	None	57643	88	1852	609	67,110864	7,3	90	clear	None	321	0	Wet	twilight
57646	2012-03-21 15:02:02,230000+01:00	545	2	85	2922	2	None	57644	85	51922	1716	81,363224	7,3	90	clear	None	321	0	Wet	twilight
57647	2012-03-21 15:02:09,480000+01:00	573	2	87	2397	2	None	57646	85	2922	545	7,019176	7,3	90	clear	None	321	0	Wet	twilight
57648	2012-03-21 15:03:11,620000+01:00	1649	2	88	21657	6	None	57647	87	2397	573	61,902897	7,3	90	clear	None	321	0	Wet	twilight
57649	2012-03-21 15:03:16,660000+01:00	2064	2	84	31564	7	SensorCountMissMatch	57648	88	21657	1649	4,365409	7,3	90	clear	None	321	0	Wet	twilight
57650	2012-03-21 15:03:51,990000+01:00	628	1	94	2072	2	None	57645	76	2066	588	149,861474	7,3	90	clear	None	321	0	Wet	twilight
57651	2012-03-21 15:03:53,650000+01:00	558	1	94	1856	2	GapLessThan2Seconds	57650	94	2072	628	1,419489	7,3	90	clear	None	321	0	Wet	twilight
57652	2012-03-21 15:05:08,630000+01:00	585	2	100	3407	2	None	57649	84	31564	2064	111,085429	7,3	90	clear	None	321	0	Wet	twilight
57653	2012-03-21 15:05:41,180000+01:00	533	1	83	1493	2	None	57651	94	1856	558	107,316298	7,3	90	clear	None	321	0	Wet	twilight
57654	2012-03-21 15:06:18,630000+01:00	1669	2	81	46877	6	GrossWeightLaneViolation	57652	100	3407	585	69,7894	7,1	92	clear	None	287	0	Wet	twilight
57655	2012-03-21 15:06:40,800000+01:00	1687	2	88	19016	5	None	57654	81	46877	1669	21,428222	7,1	92	clear	None	287	0	Wet	twilight
57656	2012-03-21 15:06:45,900000+01:00	2009	1	78	20044	5	None	57653	83	1493	533	64,488819	7,1	92	clear	None	287	0	Wet	twilight
57657	2012-03-21 15:08:34,990000+01:00	543	1	81	1831	2	None	57656	78	20044	2009	108,162769	7,1	92	clear	None	287	0	Wet	twilight
57658	2012-03-21 15:11:37,560000+01:00	591	2	85	3031	2	None	57655	88	19016	1687	296,069864	7,1	92	clear	None	287	0	Wet	twilight
57659	2012-03-21 15:12:59,560000+01:00	1867	2	87	54338	6	GrossWeightClassViolation, AxleWeightClassViolation, GrossWeightLaneViolatio	57658	85	3031	591	81,749694	7,1	92	clear	None	287	0	Wet	night
57660	2012-03-21 15:13:20,090000+01:00	1755	2	81	43095	6	SensorCountMissMatch	57659	87	54338	1867	19,757448	7,1	92	clear	None	287	0	Wet	night
57661	2012-03-21 15:14:00,620000+01:00	539	2	83	2647	2	None	57660	81	43095	1755	39,75	7,1	92	clear	None	287	0	Wet	night
57662	2012-03-21 15:14:15,890000+01:00	565	1	77	1446	2	None	57657	81	1831	543	340,658667	7,1	92	clear	None	287	0	Wet	night
57663	2012-03-21 15:14:16,620000+01:00	543	2	97	2935	2	None	57661	83	2647	539	15,766217	7,1	92	clear	None	287	0	Wet	night
57664	2012-03-21 15:14:21,560000+01:00	560	2	104	2875	2	None	57663	97	2935	543	4,738474	7,1	92	clear	None	287	0	Wet	night
57665	2012-03-21 15:14:37,300000+01:00	523	1	75	1566	2	None	57662	77	1446	565	21,145844	7,1	92	clear	None	287	0	Wet	night
57666	2012-03-21 15:15:15,320000+01:00	1705	2	82	31798	6	None	57664	104	2875	560	53,566154	7	91	clear	None	208	,7	Wet	night
57667	2012-03-21 15:16:20,480000+01:00	586	1	91	2003	2	None	57665	75	1566	523	102,92896	7	91	clear	None	208	,7	Wet	night
57668	2012-03-21 15:16:53,100000+01:00	517	2	88	2015	2	None	57666	82	31798	1705	97,031463	7	91	clear	None	208	,7	Wet	night
57669	2012-03-21 15:17:29,630000+01:00	1802	2	87	19244	4	None	57668	88	2015	517	36,3185	7	91	clear	None	208	,7	Wet	night
57670	2012-03-21 15:20:44,440000+01:00	526	2	85	2520	2	None	57669	87	19244	1802	194,064345	7	91	clear	None	208	,7	Wet	night
57671	2012-03-21 15:20:59,500000+01:00	2058	1	87	30141	6	None	57667	91	2003	586	278,788176	7	91	clear	None	208	,7	Wet	night
57672	2012-03-21 15:22:21,220000+01:00	526	2	94	2841	2	None	57670	85	2520	526	96,557224	7	91	clear	None	208	,7	Wet	night
57673	2012-03-21 15:22:56,600000+01:00	509	2	82	1567	2	None	57672	94	2841	526	35,178553	7	91	clear	None	208	,7	Wet	night
57674	2012-03-21 15:23:04,910000+01:00	2005	2	84	19072	4	SensorCountMissMatch, IsDrawBarTrailer	57673	82	1567	509	8,086537	7	91	clear	None	208	,7	Wet	night
57675	2012-03-21 15:23:51,540000+01:00	1765	2	88	28463	5	None	57674	84	19072	2005	45,770714	7	91	clear	None	208	,7	Wet	night
57676	2012-03-21 15:24:20,130000+01:00	1725	1	78	27350	6	None	57671	87	30141	2058	199,778414	7	91	clear	None	208	,7	Wet	night
57677	2012-03-21 15:25:05,250000+01:00	594	1	87	1863	2	None	57676	78	27350	1725	44,323846	7	91	clear	None	208	,7	Wet	night
57678	2012-03-21 15:25:11,470000+01:00	884	2	75	3551	3	None	57675	88	28463	1765	79,207955	7	91	clear	None	208	,7	Wet	night
57679	2012-03-21 15:25:15,190000+01:00	608	2	75	2574	2	None	57678	75	3551	884	3,29568	7	91	clear	None	208	,7	Wet	night
57680	2012-03-21 15:25:19,690000+01:00	2058	1	87	17363	6	None	57677	87	1863	594	14,194207	7	91	clear	None	208	,7	Wet	night
57681	2012-03-21 15:25:23,560000+01:00	546	1	84	1652	2	None	57680	87	17363	2058	3,018414	7	91	clear	None	208	,7	Wet	night
57682	2012-03-21 15:25:32,460000+01:00	511	2	89	2170	2	None	57679	75	2574	608	16,97816	7	91	clear	None	208	,7	Wet	night
57683	2012-03-21 15:25:33,830000+01:00	537	1	76	1641	2	None	57681	84	1652	546	10,036	7	91	clear	None	208	,7	Wet	night
57684	2012-03-21 15:26:59,560000+01:00	1727	2	83	17713	5	None	57682	89	2170	511	86,893303	7,1	92	clear	None	101	0	Wet	night
57685	2012-03-21 15:27:28,720000+01:00	1985	2	80	40048	5	AxleWeightClassViolation	57684	83	17713	1727	28,41094	7,1	92	clear	None	101	0	Wet	night
57686	2012-03-21 15:28:11,060000+01:00	1821	1	77	33795	5	None	57683	76	1641	537	156,975632	7,1	92	clear	None	101	0	Wet	night
57687	2012-03-21 15:29:20,520000+01:00	538	2	99	1161	2	None	57685	80	40048	1985	110,90675	7,1	92	clear	None	101	0	Wet	night
57688	2012-03-21 15:29:47,360000+01:00	632	1	74	2517	2	None	57686	77	33795	1821	95,448623	7,1	92	clear	None	101	0	Wet	night
57689	2012-03-21 15:29:54,190000+01:00	628	1	78	2027	2	None	57688	74	2517	632	6,522541	7,1	92	clear	None	101	0	Wet	night
57690	2012-03-21 15:30:09,880000+01:00	1715	2	87	21219	4	None	57687	99	1161	538	49,164364	7,1	92	clear	None	101	0	Wet	night
57691	2012-03-21 15:30:21,040000+01:00	1967	1	88	16577	5	None	57689	78	2027	628	26,560154	7,1	92	clear	None	101	0	Wet	night
57692	2012-03-21 15:30:25,440000+01:00	589	1	82	1852	2	None	57691	88	16577	1967	3,595318	7,1	92	clear	None	101	0	Wet	night
57693	2012-03-21 15:32:54,160000+01:00	574	2	95	2815	2	None	57690	87	21219	1715	163,570345	7,1	92	clear	None	101	0	Wet	night
57694	2012-03-21 15:33:45,890000+01:00	548	2	81	2562	2	None	57693	95	2815	574	51,512484	7,1	92	clear	None	101	0	Wet	night
57695	2012-03-21 15:33:47,580000+01:00	544	2	85	1850	2	GapLessThan2Seconds	57694	81	2562	548	1,446444	7,1	92	clear	None	101	0	Wet	night
57696	2012-03-21 15:33:48,770000+01:00	495	2	84	2249	2	GapLessThan2Seconds	57695	85	1850	544	,9596	7,1	92	clear	None	101	0	Wet	night
57697	2012-03-21 15:33:54,770000+01:00	633	1	84	2179	2	None	57692	82	1852	589	209,071415	7,1	92	clear	None	101	0	Wet	night
57698	2012-03-21 15:34:10,580000+01:00	1998	2	90	35136	6	None	57696	84	2249	495	21,597857	7,1	92	clear	None	101	0	Wet	night
57699	2012-03-21 15:36:23,910000+01:00	542	1	91	1717	2	None	57697	84	2179	633	148,868714	7,1	91	clear	None	158	,9	Wet	night
57700	2012-03-21 15:36:31,020000+01:00	706	1	108	2551	2	None	57699	91	1717	542	6,895582	7,1	91	clear	None	158	,9	Wet	night
57701	2012-03-21 15:36:46,930000+01:00	560	1	91	1572	2	None	57700	108	2551	706	15,674667	7,1	91	clear	None	158	,9	Wet	night
57702	2012-03-21 15:38:27,200000+01:00	983	1	79	3031	3	None	57701	91	1572	560	100,048462	7,1	91	clear	None	158	,9	Wet	night
57703	2012-03-21 15:38:27,720000+01:00	559	2	83	1530	2	None	57698	90	35136	1998	256,3408	7,1	91	clear	None	158	,9	Wet	night
57704	2012-03-21 15:38:49,870000+01:00	586	2	80	2729	2	None	57703	83	1530	559	21,907542	7,1	91	clear	None	158	,9	Wet	night
57705	2012-03-21 15:38:56,740000+01:00	495	2	81	2409	2	None	57704	80	2729	586	6,6063	7,1	91	clear	None	158	,9	Wet	night
57706	2012-03-21 15:38:57,800000+01:00	546	2	80	2366	2	GapLessThan2Seconds	57705	81	2409	495	,84	7,1	91	clear	None	158	,9	Wet	night
57707	2012-03-21 15:38:59,760000+01:00	527	2	83	2258	2	GapLessThan2Seconds	57706	80	2366	546	1,7143	7,1	91	clear	None	158	,9	Wet	night
57708	2012-03-21 15:39:20,370000+01:00	498	1	74	1276	2	None	57702	79	3031	983	52,722051	7,1	91	clear	None	158	,9	Wet	night
57709	2012-03-21 15:39:58,240000+01:00	535	2	83	2371	2	None	57707	83	2258	527	58,251422	7,1	91	clear	None	158	,9	Wet	night
57710	2012-03-21 15:40:02,900000+01:00	495	2	87	2649	2	None	57709	83	2371	535	4,427952	7,1	91	clear	None	158	,9	Wet	night
57711	2012-03-21 15:40:11,660000+01:00	2053	2	85	22715	5	None	57710	87	2649	495	8,555172	7,1	91	clear	None	158	,9	Wet	night
57712	2012-03-21 15:40:25,210000+01:00	1667	2	83	19371	4	None	57711	85	22715	2053	12,680494	7,1	91	clear	None	158	,9	Wet	night
57713	2012-03-21 15:40:26,600000+01:00	557	2	84	3422	2	GapLessThan2Seconds	57712	83	19371	1667	,666964	7,1	91	clear	None	158	,9	Wet	night
57714	2012-03-21 15:40:29,020000+01:00	1737	2	82	21942	4	None	57713	84	3422	557	2,181286	7,1	91	clear	None	158	,9	Wet	night
57715	2012-03-21 15:40:47,100000+01:00	596	2	106	3059	2	None	57714	82	21942	1737	17,317415	7,1	91	clear	None	158	,9	Wet	night
57716	2012-03-21 15:41:21,870000+01:00	549	1	79	2218	2	None	57708	74	1276	498	121,25773	7,1	91	clear	None	158	,9	Wet	night
57717	2012-03-21 15:41:30,780000+01:00	585	2	87	2541	2	None	57715	106	3059	596	43,477585	7,1	91	clear	None	158	,9	Wet	night
57718	2012-03-21 15:41:48,380000+01:00	1698	2	84	21751	4	None	57717	87	2541	585	17,357931	7,1	91	clear	None	158	,9	Wet	night
57719	2012-03-21 15:42:33,250000+01:00	991	1	71	3888	4	None	57716	79	2218	549	71,129823	7,1	91	clear	None	158	,9	Wet	night
57720	2012-03-21 15:42:34,890000+01:00	560	1	69	1810	2	GapLessThan2Seconds	57719	71	3888	991	1,137521	7,1	91	clear	None	158	,9	Wet	night
57721	2012-03-21 15:42:50,280000+01:00	594	1	73	2010	2	None	57720	69	1810	560	15,097826	7,1	91	clear	None	158	,9	Wet	night
57722	2012-03-21 15:44:25,430000+01:00	585	2	78	1695	2	None	57718	84	21751	1698	156,322286	7,1	91	clear	None	158	,9	Wet	night
57723	2012-03-21 15:45:30,900000+01:00	542	2	95	2688	2	None	57722	78	1695	585	65,2	7,1	91	clear	None	158	,9	Wet	night
57724	2012-03-21 15:45:53,860000+01:00	500	1	77	1685	2	None	57721	73	2010	594	183,287068	7,1	91	clear	None	158	,9	Wet	night
57725	2012-03-21 15:46:32,380000+01:00	986	2	83	5592	4	None	57723	95	2688	542	61,274611	7	92	clear	None	225	1,8	Wet	night
57726	2012-03-21 15:51:29,380000+01:00	560	1	85	1897	2	None	57724	77	1685	500	335,286234	7	92	clear	None	225	1,8	Wet	night
57727	2012-03-21 15:51:44,430000+01:00	568	1	100	1909	2	None	57726	85	1897	560	14,812824	7	92	clear	None	225	1,8	Wet	night
57728	2012-03-21 15:51:59,840000+01:00	1713	1	77	12949	4	None	57727	100	1909	568	15,20552	7	92	clear	None	225	1,8	Wet	night
57729	2012-03-21 15:52:03,910000+01:00	574	1	78	2052	2	None	57728	77	12949	1713	3,269117	7	92	clear	None	225	1,8	Wet	night
57730	2012-03-21 15:52:09,320000+01:00	1688	2	80	25239	6	None	57725	83	5592	986	336,512337	7	92	clear	None	225	1,8	Wet	night
57731	2012-03-21 15:52:15,080000+01:00	551	2	82	3679	2	None	57730	80	25239	1688	5,0004	7	92	clear	None	225	1,8	Wet	night
57732	2012-03-21 15:52:16,720000+01:00	528	2	81	2409	2	GapLessThan2Seconds	57731	82	3679	551	1,398098	7	92	clear	None	225	1,8	Wet	night
57733	2012-03-21 15:52:39,220000+01:00	560	2	96	1743	2	None	57732	81	2409	528	22,265333	7	92	clear	None	225	1,8	Wet	night
57734	2012-03-21 15:53:59,230000+01:00	554	1	78	1478	2	None	57729	78	2052	574	115,055077	7	92	clear	None	225	1,8	Wet	night
57735	2012-03-21 15:54:14,580000+01:00	525	2	86	2268	2	None	57733	96	1743	560	95,15	7	92	clear	None	225	1,8	Wet	night
57736	2012-03-21 15:55:14,530000+01:00	1001	1	77	4012	4	None	57734	78	1478	554	75,044308	6,5	90	clear	None	118	0	Wet	night
57737	2012-03-21 15:55:37,690000+01:00	614	2	96	2282	2	None	57735	86	2268	525	82,890233	6,5	90	clear	None	118	0	Wet	night
57738	2012-03-21 15:55:51,340000+01:00	526	2	86	2032	2	None	57737	96	2282	614	13,41975	6,5	90	clear	None	118	0	Wet	night
57739	2012-03-21 15:56:06,140000+01:00	639	2	89	1054	2	LoopFailure, SensorFailure	57738	86	2032	526	14,579814	6,5	90	clear	None	118	0	Wet	night
57740	2012-03-21 15:56:59,920000+01:00	556	1	81	1481	2	None	57736	77	4012	1001	104,922	6,5	90	clear	None	118	0	Wet	night
57741	2012-03-21 15:57:38,770000+01:00	453	2	76	1844	2	None	57739	89	1054	639	92,371528	6,5	90	clear	None	118	0	Wet	night
57742	2012-03-21 15:58:50,240000+01:00	585	1	75	1788	2	None	57740	81	1481	556	110,072889	6,5	90	clear	None	118	0	Wet	night
57743	2012-03-21 15:59:15,190000+01:00	623	2	85	3305	2	None	57741	76	1844	453	96,205421	6,5	90	clear	None	118	0	Wet	night
57744	2012-03-21 16:00:01,390000+01:00	516	1	85	1341	2	None	57742	75	1788	585	70,8692	6,5	90	clear	None	118	0	Wet	night
57745	2012-03-21 16:00:16,430000+01:00	593	1	82	2497	2	None	57744	85	1341	516	14,821459	6,5	90	clear	None	118	0	Wet	night
57746	2012-03-21 16:00:42,710000+01:00	525	2	87	2136	2	None	57743	85	3305	623	87,256141	6,5	90	clear	None	118	0	Wet	night
57747	2012-03-21 16:02:16,600000+01:00	938	1	81	1752	3	None	57745	82	2497	593	119,909659	6,5	90	clear	None	118	0	Wet	night
57748	2012-03-21 16:02:21,150000+01:00	1754	2	80	17871	5	None	57746	87	2136	525	98,222759	6,5	90	clear	None	118	0	Wet	night
57749	2012-03-21 16:02:37,530000+01:00	477	1	77	1222	2	None	57747	81	1752	938	20,513111	6,5	90	clear	None	118	0	Wet	night
57750	2012-03-21 16:03:07,220000+01:00	689	2	97	4155	2	None	57748	80	17871	1754	45,2807	6,5	90	clear	None	118	0	Wet	night
57751	2012-03-21 16:04:00,200000+01:00	535	2	77	1783	2	None	57750	97	4155	689	52,724289	6,5	90	clear	None	118	0	Wet	night
57752	2012-03-21 16:04:11,640000+01:00	1694	2	82	23513	5	None	57751	77	1783	535	11,18987	6,5	90	clear	None	118	0	Wet	night
58443	2012-03-22 08:18:16,900000+01:00	643	2	84	2557	2	None	58442	79	3205	881	123,118532	6,5	86	clear	None	203	1,3	Dry	twilight
58444	2012-03-22 08:19:37,500000+01:00	540	2	84	1866	2	None	58443	84	2557	643	80,324429	6,5	86	clear	None	203	1,3	Wet	twilight
58445	2012-03-22 08:20:15,530000+01:00	830	2	83	5095	2	None	58444	84	1866	540	37,798571	6,5	86	clear	None	203	1,3	Wet	twilight
58446	2012-03-22 08:21:19,750000+01:00	522	2	82	1910	2	None	58445	83	5095	830	63,86	6,5	86	clear	None	203	1,3	Wet	twilight
58447	2012-03-22 08:23:10,230000+01:00	564	2	102	2682	2	None	58446	82	1910	522	110,250829	6,5	86	clear	None	203	1,3	Wet	twilight
58448	2012-03-22 08:23:49,850000+01:00	606	1	82	2188	2	None	58439	88	24643	2070	574,663182	6,5	86	clear	None	203	1,3	Wet	twilight
58449	2012-03-22 08:24:05,370000+01:00	859	1	80	3760	2	None	58448	82	2188	606	15,253951	6,5	86	clear	None	203	1,3	Wet	twilight
58450	2012-03-22 08:25:20,510000+01:00	563	1	87	1444	2	None	58449	80	3760	859	74,75345	6,5	86	clear	None	203	1,3	Wet	twilight
58451	2012-03-22 08:25:36,420000+01:00	645	2	106	2849	2	None	58447	102	2682	564	145,990941	6,5	86	clear	None	203	1,3	Wet	twilight
58452	2012-03-22 08:26:16,650000+01:00	561	2	91	2155	2	None	58451	106	2849	645	40,010943	7,9	81	clear	None	11	1,3	Wet	twilight
58453	2012-03-22 08:26:49,510000+01:00	782	1	85	9937	3	None	58450	87	1444	563	88,767034	7,9	81	clear	None	11	1,3	Wet	twilight
58994	2012-03-22 15:51:21,950000+01:00	541	1	87	2063	2	None	58993	79	2218	613	53,050658	11,2	56	clear	None	11	1,4	Dry	night
58995	2012-03-22 15:52:07,370000+01:00	523	2	80	2092	2	None	58992	97	1821	582	166,874	11,2	56	clear	None	11	1,4	Dry	night
58996	2012-03-22 15:52:15,940000+01:00	521	2	85	3136	2	None	58995	80	2092	523	8,33465	11,2	56	clear	None	11	1,4	Dry	night
58997	2012-03-22 15:52:41,700000+01:00	586	2	86	2612	2	None	58996	85	3136	521	25,539341	11,2	56	clear	None	11	1,4	Dry	night
58998	2012-03-22 15:52:47,950000+01:00	488	2	87	2597	2	None	58997	86	2612	586	6,004698	11,2	56	clear	None	11	1,4	Dry	night
58999	2012-03-22 15:52:51,690000+01:00	557	2	88	2310	2	None	58998	87	2597	488	3,538069	11,2	56	clear	None	11	1,4	Dry	night
59000	2012-03-22 15:53:36,620000+01:00	602	2	126	2768	2	None	58999	88	2310	557	44,702136	11,2	56	clear	None	11	1,4	Dry	night
59001	2012-03-22 15:54:20,740000+01:00	539	2	91	2279	2	None	59000	126	2768	602	43,948	11,2	56	clear	None	11	1,4	Dry	night
59002	2012-03-22 15:54:51,510000+01:00	542	2	96	1931	2	None	59001	91	2279	539	30,556769	11,2	56	clear	None	11	1,4	Dry	night
59003	2012-03-22 15:55:44,020000+01:00	1715	1	75	17408	5	None	58994	87	2063	541	261,846138	10,9	59	clear	None	343	2,6	Dry	night
59004	2012-03-22 15:57:26,600000+01:00	539	1	78	1478	2	None	59003	75	17408	1715	101,7568	10,9	59	clear	None	343	2,6	Dry	night
59005	2012-03-22 15:57:27,790000+01:00	710	1	81	2997	2	GapLessThan2Seconds	59004	78	1478	539	,941231	10,9	59	clear	None	343	2,6	Dry	night
59006	2012-03-22 15:59:13,170000+01:00	1998	2	87	19681	4	None	59002	96	1931	542	261,45675	10,9	59	clear	None	343	2,6	Dry	night
59007	2012-03-22 15:59:16,450000+01:00	546	1	86	2335	2	None	59005	81	2997	710	108,344444	10,9	59	clear	None	343	2,6	Dry	night
59008	2012-03-22 15:59:38,190000+01:00	609	2	92	3647	2	None	59006	87	19681	1998	24,193241	10,9	59	clear	None	343	2,6	Dry	night
59009	2012-03-22 15:59:56,240000+01:00	546	1	88	1960	2	None	59007	86	2335	546	39,561442	10,9	59	clear	None	343	2,6	Dry	night
59010	2012-03-22 15:59:58,430000+01:00	1710	2	87	31745	6	None	59008	92	3647	609	20,001696	10,9	59	clear	None	343	2,6	Dry	night
59011	2012-03-22 15:59:59,650000+01:00	911	1	89	2261	4	None	59009	88	1960	546	3,186636	10,9	59	clear	None	343	2,6	Dry	night
59012	2012-03-22 16:01:59,250000+01:00	544	2	98	2353	2	None	59010	87	31745	1710	120,112414	10,9	59	clear	None	343	2,6	Dry	night
59013	2012-03-22 16:03:53,140000+01:00	1732	2	83	54492	6	GrossWeightClassViolation, AxleWeightClassViolation, GrossWeightLaneViolatio	59012	98	2353	544	113,690163	10,9	59	clear	None	343	2,6	Dry	night
59014	2012-03-22 16:04:09,260000+01:00	468	1	78	1501	2	None	59011	89	2261	911	249,241506	10,9	59	clear	None	343	2,6	Dry	night
59015	2012-03-22 16:04:22,310000+01:00	544	1	82	2324	2	None	59014	78	1501	468	12,834	10,9	59	clear	None	343	2,6	Dry	night
59016	2012-03-22 16:05:26,750000+01:00	1133	2	86	23885	3	AxleWeightClassViolation	59013	83	54492	1732	92,858771	10,9	59	clear	None	343	2,6	Dry	night
59017	2012-03-22 16:05:31,200000+01:00	517	2	83	1980	2	None	59016	86	23885	1133	3,975721	10,9	59	clear	None	343	2,6	Dry	night
59018	2012-03-22 16:06:45,670000+01:00	1064	1	86	3562	4	None	59015	82	2324	544	143,121171	11,1	58	clear	None	304	2,1	Dry	night
59019	2012-03-22 16:06:49,400000+01:00	524	1	76	1853	2	None	59018	86	3562	1064	3,284605	11,1	58	clear	None	304	2,1	Dry	night
59020	2012-03-22 16:06:50,500000+01:00	536	1	78	1982	2	GapLessThan2Seconds	59019	76	1853	524	,851789	11,1	58	clear	None	304	2,1	Dry	night
59021	2012-03-22 16:06:51,620000+01:00	567	1	81	1900	2	GapLessThan2Seconds	59020	78	1982	536	,872615	11,1	58	clear	None	304	2,1	Dry	night
59022	2012-03-22 16:07:08,580000+01:00	578	2	82	2972	2	None	59017	83	1980	517	97,155759	11,1	58	clear	None	304	2,1	Dry	night
59023	2012-03-22 16:07:10,480000+01:00	559	2	77	3420	2	GapLessThan2Seconds	59022	82	2972	578	1,646244	11,1	58	clear	None	304	2,1	Dry	night
59024	2012-03-22 16:07:33,080000+01:00	543	2	88	2851	2	None	59023	77	3420	559	22,338649	11,1	58	clear	None	304	2,1	Dry	night
59025	2012-03-22 16:07:34,360000+01:00	638	2	89	3175	2	GapLessThan2Seconds	59024	88	2851	543	1,057864	11,1	58	clear	None	304	2,1	Dry	night
59026	2012-03-22 16:07:36,200000+01:00	562	2	100	2942	2	GapLessThan2Seconds	59025	89	3175	638	1,581933	11,1	58	clear	None	304	2,1	Dry	night
59027	2012-03-22 16:09:22,180000+01:00	494	2	90	2053	2	None	59026	100	2942	562	105,77768	11,1	58	clear	None	304	2,1	Dry	night
59028	2012-03-22 16:10:11,210000+01:00	537	2	85	2752	2	None	59027	90	2053	494	48,8324	11,1	58	clear	None	304	2,1	Dry	night
59029	2012-03-22 16:10:40,100000+01:00	563	2	96	2796	2	None	59028	85	2752	537	28,662565	11,1	58	clear	None	304	2,1	Dry	night
59030	2012-03-22 16:10:42,100000+01:00	572	2	94	2769	2	GapLessThan2Seconds	59029	96	2796	563	1,788875	11,1	58	clear	None	304	2,1	Dry	night
59031	2012-03-22 16:10:57,200000+01:00	552	2	95	2633	2	None	59030	94	2769	572	14,880936	11,1	58	clear	None	304	2,1	Dry	night
59032	2012-03-22 16:12:26,680000+01:00	586	1	93	1802	2	None	59021	81	1900	567	334,808	11,1	58	clear	None	304	2,1	Dry	night
59033	2012-03-22 16:13:39,480000+01:00	545	2	80	2158	2	None	59031	95	2633	552	162,070821	11,1	58	clear	None	304	2,1	Dry	night
59034	2012-03-22 16:13:40,610000+01:00	619	2	76	4498	2	GapLessThan2Seconds	59033	80	2158	545	,88475	11,1	58	clear	None	304	2,1	Dry	night
59035	2012-03-22 16:14:11,010000+01:00	576	2	96	2224	2	None	59034	76	4498	619	30,106789	11,1	58	clear	None	304	2,1	Dry	night
59036	2012-03-22 16:15:17,330000+01:00	473	2	80	2281	2	None	59035	96	2224	576	66,104	11	58	clear	None	118	1,7	Dry	night
59037	2012-03-22 16:16:10,110000+01:00	1073	2	87	4766	4	None	59036	80	2281	473	52,56715	11	58	clear	None	118	1,7	Dry	night
59038	2012-03-22 16:16:18,780000+01:00	1306	2	96	16118	3	None	59037	87	4766	1073	8,226	11	58	clear	None	118	1,7	Dry	night
59039	2012-03-22 16:16:38,630000+01:00	533	2	91	2682	2	None	59038	96	16118	1306	19,36025	11	58	clear	None	118	1,7	Dry	night
59040	2012-03-22 16:17:25,900000+01:00	1853	2	84	31219	6	None	59039	91	2682	533	47,059143	11	58	clear	None	118	1,7	Dry	night
59041	2012-03-22 16:17:35,170000+01:00	490	2	72	2236	2	None	59040	84	31219	1853	8,475857	11	58	clear	None	118	1,7	Dry	night
59042	2012-03-22 16:17:36,220000+01:00	507	2	74	2949	2	GapLessThan2Seconds	59041	72	2236	490	,805	11	58	clear	None	118	1,7	Dry	night
59043	2012-03-22 16:17:40,630000+01:00	502	2	92	2039	2	None	59042	74	2949	507	4,163351	11	58	clear	None	118	1,7	Dry	night
59044	2012-03-22 16:18:26,180000+01:00	519	2	90	2672	2	None	59043	92	2039	502	45,353565	11	58	clear	None	118	1,7	Dry	night
59045	2012-03-22 16:18:27,440000+01:00	495	2	91	2599	2	GapLessThan2Seconds	59044	90	2672	519	1,0524	11	58	clear	None	118	1,7	Dry	night
59046	2012-03-22 16:18:30,700000+01:00	756	2	89	14984	3	None	59045	91	2599	495	3,064176	11	58	clear	None	118	1,7	Dry	night
59047	2012-03-22 16:18:32,950000+01:00	587	2	90	2125	2	GapLessThan2Seconds	59046	89	14984	756	1,944202	11	58	clear	None	118	1,7	Dry	night
59048	2012-03-22 16:18:44,830000+01:00	522	2	117	2553	2	None	59047	90	2125	587	11,6452	11	58	clear	None	118	1,7	Dry	night
59049	2012-03-22 16:19:35,400000+01:00	497	2	82	1962	2	None	59048	117	2553	522	50,409385	11	58	clear	None	118	1,7	Dry	night
59050	2012-03-22 16:19:37,160000+01:00	566	2	83	2116	2	GapLessThan2Seconds	59049	82	1962	497	1,541805	11	58	clear	None	118	1,7	Dry	night
59051	2012-03-22 16:19:47,700000+01:00	518	2	76	3488	2	None	59050	83	2116	566	10,294506	11	58	clear	None	118	1,7	Dry	night
59052	2012-03-22 16:21:35,060000+01:00	537	2	86	2165	2	None	59051	76	3488	518	107,114632	11	58	clear	None	118	1,7	Dry	night
59053	2012-03-22 16:22:01,160000+01:00	542	2	91	2353	2	None	59052	86	2165	537	25,875209	11	58	clear	None	118	1,7	Dry	night
59054	2012-03-22 16:23:02,560000+01:00	601	1	87	1825	2	None	59032	93	1802	586	635,653161	11	58	clear	None	118	1,7	Dry	night
59055	2012-03-22 16:23:36,260000+01:00	583	2	124	2656	2	None	59053	91	2353	542	94,885582	11	58	clear	None	118	1,7	Dry	night
59056	2012-03-22 16:24:09,800000+01:00	647	1	85	2343	2	None	59054	87	1825	601	66,99131	11	58	clear	None	118	1,7	Dry	night
59057	2012-03-22 16:24:10,180000+01:00	534	2	87	2693	2	None	59055	124	2656	583	33,750742	11	58	clear	None	118	1,7	Dry	night
59058	2012-03-22 16:24:11,040000+01:00	577	2	84	1786	2	GapLessThan2Seconds	59057	87	2693	534	,639034	11	58	clear	None	118	1,7	Dry	night
59059	2012-03-22 16:24:14,570000+01:00	726	2	85	5427	2	None	59058	84	1786	577	3,282714	11	58	clear	None	118	1,7	Dry	night
59060	2012-03-22 16:24:15,490000+01:00	446	2	85	2406	2	GapLessThan2Seconds	59059	85	5427	726	,612518	11	58	clear	None	118	1,7	Dry	night
59061	2012-03-22 16:24:17+01:00	536	2	84	3133	2	GapLessThan2Seconds	59060	85	2406	446	1,321106	11	58	clear	None	118	1,7	Dry	night
59062	2012-03-22 16:26:01,590000+01:00	589	2	86	2224	2	None	59061	84	3133	536	104,360286	10,9	58	clear	None	354	1,3	Dry	night
59063	2012-03-22 16:26:41,360000+01:00	541	2	88	1613	2	None	59062	86	2224	589	39,523442	10,9	58	clear	None	354	1,3	Dry	night
59064	2012-03-22 16:27:03,380000+01:00	757	1	81	3073	2	None	59056	85	2343	647	173,305976	10,9	58	clear	None	354	1,3	Dry	night
59065	2012-03-22 16:28:04,490000+01:00	1740	2	79	40805	6	None	59063	88	1613	541	82,908682	10,9	58	clear	None	354	1,3	Dry	night
59066	2012-03-22 16:28:05,100000+01:00	811	1	91	14227	3	None	59064	81	3073	757	61,383556	10,9	58	clear	None	354	1,3	Dry	night
19	2012-03-22 16:28:21,930000+01:00	516	1	86	1849	2	None	59066	91	14227	811	16,509165	10,9	58	clear	None	354	1,3	Dry	night
59067	2012-03-22 16:28:47,200000+01:00	484	1	76	1120	2	None	19	86	1849	516	25,054	10,9	58	clear	None	354	1,3	Dry	night
59068	2012-03-22 16:30:15,640000+01:00	1903	1	85	16534	5	None	59067	76	1120	484	88,210737	10,9	58	clear	None	354	1,3	Dry	night
59069	2012-03-22 16:30:17,930000+01:00	572	1	86	2176	2	GapLessThan2Seconds	59068	85	16534	1903	1,484024	10,9	58	clear	None	354	1,3	Dry	night
59070	2012-03-22 16:30:38,340000+01:00	513	2	88	2329	2	None	59065	79	40805	1740	153,057089	10,9	58	clear	None	354	1,3	Dry	night
59071	2012-03-22 16:34:27,550000+01:00	567	2	85	2051	2	None	59070	88	2329	513	229,000136	10,9	58	clear	None	354	1,3	Dry	night
59072	2012-03-22 16:35:22,760000+01:00	1666	2	87	15916	4	None	59071	85	2051	567	54,969859	10,6	60	clear	None	51	0	Dry	night
59073	2012-03-22 16:35:33,190000+01:00	807	2	89	3380	4	None	59072	87	15916	1666	9,740621	10,6	60	clear	None	51	0	Dry	night
59074	2012-03-22 16:37:36,250000+01:00	460	2	94	604	2	None	59073	89	3380	807	122,733573	10,6	60	clear	None	51	0	Dry	night
59075	2012-03-22 16:37:48,010000+01:00	542	1	80	1531	2	None	59069	86	2176	572	449,840558	10,6	60	clear	None	51	0	Dry	night
59076	2012-03-22 16:38:41,720000+01:00	581	1	91	2095	2	None	59075	80	1531	542	53,4661	10,6	60	clear	None	51	0	Dry	night
59077	2012-03-22 16:38:46,570000+01:00	617	2	101	3078	2	None	59074	94	604	460	70,14383	10,6	60	clear	None	51	0	Dry	night
59078	2012-03-22 16:39:22,390000+01:00	519	2	93	2931	2	None	59077	101	3078	617	35,600079	10,6	60	clear	None	51	0	Dry	night
59079	2012-03-22 16:39:31,540000+01:00	575	1	96	1945	2	None	59076	91	2095	581	49,590154	10,6	60	clear	None	51	0	Dry	night
59080	2012-03-22 16:41:11,590000+01:00	639	2	95	2700	2	None	59078	93	2931	519	108,999097	10,6	60	clear	None	51	0	Dry	night
59081	2012-03-22 16:42:15,840000+01:00	585	2	88	2689	2	None	59080	95	2700	639	64,007853	10,6	60	clear	None	51	0	Dry	night
59082	2012-03-22 16:43:17,060000+01:00	1675	1	81	26541	6	None	59079	96	1945	575	225,304375	10,6	60	clear	None	51	0	Dry	night
59083	2012-03-22 16:43:20,240000+01:00	1661	1	78	13018	5	None	59082	81	26541	1675	2,435556	10,6	60	clear	None	51	0	Dry	night
59084	2012-03-22 16:43:22,920000+01:00	1674	1	80	15807	5	GapLessThan2Seconds	59083	78	13018	1661	1,913385	10,6	60	clear	None	51	0	Dry	night
59085	2012-03-22 16:43:25,700000+01:00	1675	1	82	26468	6	None	59084	80	15807	1674	2,0267	10,6	60	clear	None	51	0	Dry	night
59086	2012-03-22 16:43:29,200000+01:00	575	1	81	2516	2	None	59085	82	26468	1675	2,764634	10,6	60	clear	None	51	0	Dry	night
59087	2012-03-22 16:43:31,020000+01:00	548	1	83	1495	2	GapLessThan2Seconds	59086	81	2516	575	1,564444	10,6	60	clear	None	51	0	Dry	night
59088	2012-03-22 16:43:33,170000+01:00	849	1	81	4879	2	GapLessThan2Seconds	59087	83	1495	548	1,912313	10,6	60	clear	None	51	0	Dry	night
59089	2012-03-22 16:43:36,080000+01:00	518	2	85	1934	2	None	59081	88	2689	585	80,000682	10,6	60	clear	None	51	0	Dry	night
59091	2012-03-22 16:44:54,940000+01:00	1676	2	82	46044	6	GrossWeightLaneViolation	59089	85	1934	518	78,640612	10,6	60	clear	None	51	0	Dry	night
59090	2012-03-22 16:44:54,970000+01:00	450	1	87	1717	2	ReverseDirection, Accelerating, Braking, SensorError	59088	81	4879	849	81,422667	10,6	60	clear	None	51	0	Dry	night
59092	2012-03-22 16:47:02,150000+01:00	562	2	89	2689	2	None	59091	82	46044	1676	126,474195	10,6	57	clear	None	17	2,1	Dry	night
59093	2012-03-22 16:47:03,500000+01:00	530	2	88	2658	2	GapLessThan2Seconds	59092	89	2689	562	1,122674	10,6	57	clear	None	17	2,1	Dry	night
59094	2012-03-22 16:48:33,150000+01:00	1705	1	86	17699	4	None	59090	87	1717	450	217,993793	10,6	57	clear	None	17	2,1	Dry	night
59095	2012-03-22 16:49:00,770000+01:00	718	2	94	3110	2	None	59093	88	2658	530	117,053182	10,6	57	clear	None	17	2,1	Dry	night
59096	2012-03-22 16:49:13,470000+01:00	1737	1	89	26980	6	None	59094	86	17699	1705	39,606279	10,6	57	clear	None	17	2,1	Dry	night
59097	2012-03-22 16:49:15,280000+01:00	1706	2	89	19838	4	None	59095	94	3110	718	14,235021	10,6	57	clear	None	17	2,1	Dry	night
59098	2012-03-22 16:49:16,890000+01:00	524	2	91	2959	2	GapLessThan2Seconds	59097	89	19838	1706	,919933	10,6	57	clear	None	17	2,1	Dry	night
59099	2012-03-22 16:50:11,240000+01:00	536	1	91	1879	2	None	59096	89	26980	1737	57,067393	10,6	57	clear	None	17	2,1	Dry	night
59100	2012-03-22 16:50:55,380000+01:00	1190	2	81	7230	4	None	59098	91	2959	524	98,282703	10,6	57	clear	None	17	2,1	Dry	night
59101	2012-03-22 16:51:09,080000+01:00	1714	2	85	26827	6	None	59100	81	7230	1190	13,171111	10,6	57	clear	None	17	2,1	Dry	night
59102	2012-03-22 16:51:13,440000+01:00	484	2	85	1506	2	None	59101	85	26827	1714	3,634071	10,6	57	clear	None	17	2,1	Dry	night
59103	2012-03-22 16:51:49,030000+01:00	1818	2	84	39334	6	None	59102	85	1506	484	35,385012	10,6	57	clear	None	17	2,1	Dry	night
59104	2012-03-22 16:51:53,990000+01:00	550	1	79	2194	2	None	59099	91	1879	536	102,537956	10,6	57	clear	None	17	2,1	Dry	night
59105	2012-03-22 16:51:55,600000+01:00	1669	1	79	16389	4	GapLessThan2Seconds	59104	79	2194	550	1,359367	10,6	57	clear	None	17	2,1	Dry	night
59106	2012-03-22 16:53:08,200000+01:00	553	2	77	2899	2	None	59103	84	39334	1818	78,390857	10,6	57	clear	None	17	2,1	Dry	night
59107	2012-03-22 16:53:11,830000+01:00	509	2	73	1384	2	None	59106	77	2899	553	3,371455	10,6	57	clear	None	17	2,1	Dry	night
59108	2012-03-22 16:53:35,760000+01:00	524	2	88	1555	2	None	59107	73	1384	509	23,678986	10,6	57	clear	None	17	2,1	Dry	night
59109	2012-03-22 16:53:42,410000+01:00	1075	1	86	3468	4	None	59105	79	16389	1669	106,049443	10,6	57	clear	None	17	2,1	Dry	night
59110	2012-03-22 16:54:13,790000+01:00	444	2	76	2041	2	None	59108	88	1555	524	37,815636	10,6	57	clear	None	17	2,1	Dry	night
59111	2012-03-22 16:54:17,350000+01:00	483	2	86	2521	2	None	59110	76	2041	444	3,349684	10,6	57	clear	None	17	2,1	Dry	night
59112	2012-03-22 16:54:18,880000+01:00	517	2	88	2617	2	GapLessThan2Seconds	59111	86	2521	483	1,327814	10,6	57	clear	None	17	2,1	Dry	night
59113	2012-03-22 16:54:20,950000+01:00	596	2	94	3039	2	GapLessThan2Seconds	59112	88	2617	517	1,8585	10,6	57	clear	None	17	2,1	Dry	night
59114	2012-03-22 16:54:30,390000+01:00	585	1	98	2216	2	None	59109	86	3468	1075	47,53	10,6	57	clear	None	17	2,1	Dry	night
59115	2012-03-22 16:54:50,990000+01:00	545	2	85	2934	2	None	59113	94	3039	596	29,811745	10,6	57	clear	None	17	2,1	Dry	night
59116	2012-03-22 16:55:54,480000+01:00	536	2	83	2783	2	None	59115	85	2934	545	63,259176	10,4	59	clear	None	360	1,4	Dry	night
59117	2012-03-22 16:56:02,440000+01:00	518	2	88	1685	2	None	59116	83	2783	536	7,727518	10,4	59	clear	None	360	1,4	Dry	night
59118	2012-03-22 16:57:23,540000+01:00	554	1	75	1884	2	None	59114	98	2216	585	172,935102	10,4	59	clear	None	360	1,4	Dry	night
59119	2012-03-22 16:57:40,460000+01:00	1940	2	84	19314	5	None	59117	88	1685	518	97,808091	10,4	59	clear	None	360	1,4	Dry	night
59120	2012-03-22 16:58:25,030000+01:00	553	2	81	1763	2	None	59119	84	19314	1940	43,738571	10,4	59	clear	None	360	1,4	Dry	night
59121	2012-03-22 16:59:08,120000+01:00	575	1	87	1800	2	None	59118	75	1884	554	104,31408	10,4	59	clear	None	360	1,4	Dry	night
59122	2012-03-22 17:00:42,690000+01:00	987	1	71	3886	4	None	59121	87	1800	575	94,332069	10,4	59	clear	None	360	1,4	Dry	night
59123	2012-03-22 17:01:03,100000+01:00	549	2	92	2467	2	None	59120	81	1763	553	157,824222	10,4	59	clear	None	360	1,4	Dry	night
59124	2012-03-22 17:01:46,310000+01:00	2029	2	82	25049	5	None	59123	92	2467	549	42,995174	10,4	59	clear	None	360	1,4	Dry	night
59125	2012-03-22 17:01:51,260000+01:00	1744	2	81	38044	5	None	59124	82	25049	2029	4,05922	10,4	59	clear	None	360	1,4	Dry	night
59126	2012-03-22 17:03:05,480000+01:00	552	2	85	1574	2	None	59125	81	38044	1744	73,444889	10,4	59	clear	None	360	1,4	Dry	night
59127	2012-03-22 17:03:15,640000+01:00	564	2	90	1070	2	None	59126	85	1574	552	9,926212	10,4	59	clear	None	360	1,4	Dry	night
59128	2012-03-22 17:03:21,850000+01:00	529	1	79	1512	2	None	59122	71	3886	987	158,659549	10,4	59	clear	None	360	1,4	Dry	night
59129	2012-03-22 17:04:06,930000+01:00	529	1	85	1387	2	None	59128	79	1512	529	44,838937	10,4	59	clear	None	360	1,4	Dry	night
59130	2012-03-22 17:04:09,200000+01:00	532	2	89	2241	2	None	59127	90	1070	564	53,3344	10,4	59	clear	None	360	1,4	Dry	night
59131	2012-03-22 17:04:39,720000+01:00	613	1	74	2030	2	None	59129	85	1387	529	32,565953	10,4	59	clear	None	360	1,4	Dry	night
59132	2012-03-22 17:06:24,360000+01:00	522	2	78	2744	2	None	59130	89	2241	532	134,944809	10,5	57	clear	None	6	3	Dry	night
59133	2012-03-22 17:06:26,200000+01:00	485	2	74	2421	2	GapLessThan2Seconds	59132	78	2744	522	1,599077	10,5	57	clear	None	6	3	Dry	night
59134	2012-03-22 17:07:23,080000+01:00	546	2	104	2060	2	None	59133	74	2421	485	56,644054	10,5	57	clear	None	6	3	Dry	night
59135	2012-03-22 17:07:28,900000+01:00	502	2	83	1683	2	None	59134	104	2060	546	5,631	10,5	57	clear	None	6	3	Dry	night
59136	2012-03-22 17:08:10,860000+01:00	2071	2	78	24150	5	None	59135	83	1683	502	41,742265	10,5	57	clear	None	6	3	Dry	night
59137	2012-03-22 17:08:22,820000+01:00	902	2	91	4942	4	None	59136	78	24150	2071	11,004154	10,5	57	clear	None	6	3	Dry	night
59138	2012-03-22 17:09:02,560000+01:00	1751	2	86	34458	6	None	59137	91	4942	902	39,383165	10,5	57	clear	None	6	3	Dry	night
59139	2012-03-22 17:09:04,960000+01:00	588	2	91	3029	2	GapLessThan2Seconds	59138	86	34458	1751	1,667023	10,5	57	clear	None	6	3	Dry	night
59140	2012-03-22 17:09:45,450000+01:00	556	2	80	2297	2	None	59139	91	3029	588	40,257385	10,5	57	clear	None	6	3	Dry	night
59141	2012-03-22 17:10:43,330000+01:00	629	2	85	2810	2	None	59140	80	2297	556	57,6298	10,5	57	clear	None	6	3	Dry	night
59142	2012-03-22 17:10:45,850000+01:00	542	2	87	2917	2	None	59141	85	2810	629	2,2536	10,5	57	clear	None	6	3	Dry	night
59143	2012-03-22 17:11:02,150000+01:00	557	1	91	1780	2	None	59131	74	2030	613	382,131784	10,5	57	clear	None	6	3	Dry	night
59144	2012-03-22 17:11:45,860000+01:00	529	1	74	1185	2	None	59143	91	1780	557	43,489648	10,5	57	clear	None	6	3	Dry	night
59145	2012-03-22 17:11:48,670000+01:00	523	1	71	1493	2	None	59144	74	1185	529	2,552649	10,5	57	clear	None	6	3	Dry	night
59146	2012-03-22 17:11:50,860000+01:00	475	1	77	1015	2	GapLessThan2Seconds	59145	71	1493	523	1,924817	10,5	57	clear	None	6	3	Dry	night
59147	2012-03-22 17:13:21,650000+01:00	597	2	98	2698	2	None	59142	87	2917	542	155,575724	10,5	57	clear	None	6	3	Dry	night
59148	2012-03-22 17:13:29,160000+01:00	496	2	80	1815	2	None	59147	98	2698	597	7,290694	10,5	57	clear	None	6	3	Dry	night
59149	2012-03-22 17:13:30,200000+01:00	563	2	79	3220	2	GapLessThan2Seconds	59148	80	1815	496	,8168	10,5	57	clear	None	6	3	Dry	night
59150	2012-03-22 17:13:43,370000+01:00	572	1	91	1723	2	None	59146	77	1015	475	112,287922	10,5	57	clear	None	6	3	Dry	night
59151	2012-03-22 17:13:59,360000+01:00	570	2	120	3556	2	None	59149	79	3220	563	28,903443	10,5	57	clear	None	6	3	Dry	night
59152	2012-03-22 17:14:23,240000+01:00	560	2	94	2343	2	None	59151	120	3556	570	23,709	10,5	57	clear	None	6	3	Dry	night
59153	2012-03-22 17:14:25,630000+01:00	538	1	90	2100	2	None	59150	91	1723	572	42,033714	10,5	57	clear	None	6	3	Dry	night
59154	2012-03-22 17:14:59,340000+01:00	632	2	92	3951	2	None	59152	94	2343	560	35,885532	10,5	57	clear	None	6	3	Dry	night
59155	2012-03-22 17:15:31,690000+01:00	490	2	98	2121	2	None	59154	92	3951	632	32,102696	10,5	57	clear	None	343	4,2	Dry	night
59156	2012-03-22 17:15:46,720000+01:00	574	2	92	3197	2	None	59155	98	2121	490	14,85	10,5	57	clear	None	343	4,2	Dry	night
59157	2012-03-22 17:16:44,200000+01:00	564	2	91	3173	2	None	59156	92	3197	574	57,255391	10,5	57	clear	None	343	4,2	Dry	night
59158	2012-03-22 17:17:02,570000+01:00	527	1	73	1959	2	None	59153	90	2100	538	156,7248	10,5	57	clear	None	343	4,2	Dry	night
59159	2012-03-22 17:17:03,830000+01:00	542	1	70	1304	2	GapLessThan2Seconds	59158	73	1959	527	1,00011	10,5	57	clear	None	343	4,2	Dry	night
59160	2012-03-22 17:17:06,380000+01:00	489	1	65	1701	2	None	59159	70	1304	542	2,271257	10,5	57	clear	None	343	4,2	Dry	night
59161	2012-03-22 17:17:12,320000+01:00	487	1	72	1762	2	None	59160	65	1701	489	5,669169	10,5	57	clear	None	343	4,2	Dry	night
59162	2012-03-22 17:17:43,220000+01:00	1747	2	80	21716	6	None	59157	91	3173	564	58,796879	10,5	57	clear	None	343	4,2	Dry	night
59163	2012-03-22 17:18:12,540000+01:00	491	2	83	2297	2	None	59162	80	21716	1747	28,53385	10,5	57	clear	None	343	4,2	Dry	night
59164	2012-03-22 17:19:22+01:00	1732	1	85	30386	6	None	59161	72	1762	487	129,4365	10,5	57	clear	None	343	4,2	Dry	night
59165	2012-03-22 17:19:45,480000+01:00	1978	2	83	20519	5	None	59163	83	2297	491	92,727036	10,5	57	clear	None	343	4,2	Dry	night
59166	2012-03-22 17:19:48,510000+01:00	482	2	81	2072	2	None	59165	83	20519	1978	2,172072	10,5	57	clear	None	343	4,2	Dry	night
59167	2012-03-22 17:19:50,190000+01:00	542	2	84	1718	2	GapLessThan2Seconds	59166	81	2072	482	1,465778	10,5	57	clear	None	343	4,2	Dry	night
59168	2012-03-22 17:21:11,160000+01:00	632	2	86	2632	2	None	59167	84	1718	542	80,737714	10,5	57	clear	None	343	4,2	Dry	night
59169	2012-03-22 17:21:50,390000+01:00	521	1	57	1442	2	None	59164	85	30386	1732	147,656447	10,5	57	clear	None	343	4,2	Dry	night
59170	2012-03-22 17:23:00,800000+01:00	482	1	96	1195	2	None	59169	57	1442	521	70,080947	10,5	57	clear	None	343	4,2	Dry	night
59171	2012-03-22 17:23:20,850000+01:00	600	2	88	2800	2	None	59168	86	2632	632	129,425442	10,5	57	clear	None	343	4,2	Dry	night
59172	2012-03-22 17:23:22,760000+01:00	573	2	87	2421	2	GapLessThan2Seconds	59171	88	2800	600	1,664545	10,5	57	clear	None	343	4,2	Dry	night
59173	2012-03-22 17:23:30,240000+01:00	552	1	95	1092	2	None	59170	96	1195	482	29,25925	10,5	57	clear	None	343	4,2	Dry	night
59174	2012-03-22 17:23:39+01:00	590	2	95	2221	2	None	59172	87	2421	573	16,002897	10,5	57	clear	None	343	4,2	Dry	night
59175	2012-03-22 17:23:55,430000+01:00	618	1	101	2009	2	None	59173	95	1092	552	24,980821	10,5	57	clear	None	343	4,2	Dry	night
59176	2012-03-22 17:24:10,610000+01:00	1646	2	91	20141	4	None	59174	95	2221	590	31,386421	10,5	57	clear	None	343	4,2	Dry	night
59177	2012-03-22 17:24:23,730000+01:00	1666	2	86	37801	5	None	59176	91	20141	1646	12,468835	10,5	57	clear	None	343	4,2	Dry	night
59178	2012-03-22 17:26:16,850000+01:00	575	1	92	2262	2	None	59175	101	2009	618	141,199723	10,5	57	clear	None	304	3,3	Dry	night
59179	2012-03-22 17:27:02,270000+01:00	1742	2	81	32003	5	None	59177	86	37801	1666	157,842605	10,5	57	clear	None	304	3,3	Dry	night
59180	2012-03-22 17:27:09,430000+01:00	1681	2	83	16698	5	None	59179	81	32003	1742	6,385778	10,5	57	clear	None	304	3,3	Dry	night
59181	2012-03-22 17:27:24,580000+01:00	525	2	100	3248	2	None	59180	83	16698	1681	14,420892	10,5	57	clear	None	304	3,3	Dry	night
59182	2012-03-22 17:29:05,770000+01:00	2055	2	88	22603	4	LoopFailure, IsDrawBarTrailer	59181	100	3248	525	101,001	10,5	57	clear	None	304	3,3	Dry	night
59183	2012-03-22 17:29:09,950000+01:00	2024	2	88	30419	7	None	59182	88	22603	2055	3,339318	10,5	57	clear	None	304	3,3	Dry	night
59184	2012-03-22 17:30:29,860000+01:00	532	2	90	2685	2	None	59183	88	30419	2024	79,082	10,5	57	clear	None	304	3,3	Dry	night
59185	2012-03-22 17:30:35,560000+01:00	594	2	90	3181	2	None	59184	90	2685	532	5,4872	10,5	57	clear	None	304	3,3	Dry	night
59186	2012-03-22 17:31:13,850000+01:00	587	2	90	2541	2	None	59185	90	3181	594	38,0524	10,5	57	clear	None	304	3,3	Dry	night
59187	2012-03-22 17:31:45,470000+01:00	544	2	84	2549	2	None	59186	90	2541	587	31,3852	10,5	57	clear	None	304	3,3	Dry	night
59188	2012-03-22 17:32:06,910000+01:00	561	2	86	2319	2	None	59187	84	2549	544	21,206857	10,5	57	clear	None	304	3,3	Dry	night
59189	2012-03-22 17:32:13,120000+01:00	542	2	95	2209	2	None	59188	86	2319	561	5,975163	10,5	57	clear	None	304	3,3	Dry	night
59190	2012-03-22 17:32:18,820000+01:00	530	2	90	2362	2	None	59189	95	2209	542	5,494611	10,5	57	clear	None	304	3,3	Dry	night
59191	2012-03-22 17:33:39,630000+01:00	586	2	106	3027	2	None	59190	90	2362	530	80,598	10,5	57	clear	None	304	3,3	Dry	night
59192	2012-03-22 17:34:52,420000+01:00	1372	1	76	10223	2	None	59178	92	2262	575	515,345	10,5	57	clear	None	304	3,3	Dry	night
59193	2012-03-22 17:35:50,280000+01:00	1710	1	82	36077	6	None	59192	76	10223	1372	57,210105	10,3	57	clear	None	264	1,5	Dry	night
59194	2012-03-22 17:35:52,920000+01:00	2026	1	85	20091	4	GapLessThan2Seconds, IsDrawBarTrailer	59193	82	36077	1710	1,889268	10,3	57	clear	None	264	1,5	Dry	night
59195	2012-03-22 17:35:56,490000+01:00	2025	1	80	21285	5	None	59194	85	20091	2026	2,711929	10,3	57	clear	None	264	1,5	Dry	night
59196	2012-03-22 17:36:00,280000+01:00	553	1	77	1709	2	None	59195	80	21285	2025	2,87875	10,3	57	clear	None	264	1,5	Dry	night
59197	2012-03-22 17:36:04,300000+01:00	531	1	81	1358	2	None	59196	77	1709	553	3,761455	10,3	57	clear	None	264	1,5	Dry	night
59198	2012-03-22 17:36:05,610000+01:00	564	2	74	1699	2	None	59191	106	3027	586	145,780981	10,3	57	clear	None	264	1,5	Dry	night
59199	2012-03-22 17:36:08,030000+01:00	598	2	72	3208	2	None	59198	74	1699	564	2,145622	10,3	57	clear	None	264	1,5	Dry	night
59200	2012-03-22 17:36:09,570000+01:00	527	2	76	2775	2	GapLessThan2Seconds	59199	72	3208	598	1,241	10,3	57	clear	None	264	1,5	Dry	night
59201	2012-03-22 17:36:48,110000+01:00	566	1	94	1805	2	None	59197	81	1358	531	43,574	10,3	57	clear	None	264	1,5	Dry	night
59202	2012-03-22 17:37:18,720000+01:00	585	2	110	1631	2	None	59200	76	2775	527	68,900368	10,3	57	clear	None	264	1,5	Dry	night
59203	2012-03-22 17:37:27,710000+01:00	501	2	90	2286	2	None	59202	110	1631	585	8,798545	10,3	57	clear	None	264	1,5	Dry	night
59204	2012-03-22 17:37:34,570000+01:00	1718	2	80	49010	6	GrossWeightClassViolation, GrossWeightLaneViolation	59203	90	2286	501	6,6596	10,3	57	clear	None	264	1,5	Dry	night
59205	2012-03-22 17:37:36,800000+01:00	528	2	79	2811	2	GapLessThan2Seconds	59204	80	49010	1718	1,4569	10,3	57	clear	None	264	1,5	Dry	night
59206	2012-03-22 17:38:21,490000+01:00	1908	2	90	13156	4	IsDrawBarTrailer	59205	79	2811	528	44,449392	10,3	57	clear	None	264	1,5	Dry	night
59207	2012-03-22 17:38:23,030000+01:00	582	2	91	2982	2	GapLessThan2Seconds	59206	90	13156	1908	,7768	10,3	57	clear	None	264	1,5	Dry	night
59208	2012-03-22 17:38:25,550000+01:00	571	2	93	1825	2	None	59207	91	2982	582	2,289758	10,3	57	clear	None	264	1,5	Dry	night
59209	2012-03-22 17:38:57,660000+01:00	560	2	90	2212	2	None	59208	93	1825	571	31,888968	10,3	57	clear	None	264	1,5	Dry	night
59210	2012-03-22 17:39:00,230000+01:00	1671	2	84	20155	6	None	59209	90	2212	560	2,346	10,3	57	clear	None	264	1,5	Dry	night
59211	2012-03-22 17:40:26,370000+01:00	563	1	82	1726	2	None	59201	94	1805	566	218,043234	10,3	57	clear	None	264	1,5	Dry	night
59212	2012-03-22 17:41:12,460000+01:00	605	2	95	2568	2	None	59210	84	20155	1671	131,513857	10,3	57	clear	None	264	1,5	Dry	night
59213	2012-03-22 17:43:26,140000+01:00	1715	1	84	27793	6	None	59211	82	1726	563	179,522829	10,3	57	clear	None	264	1,5	Dry	night
59214	2012-03-22 17:43:37,270000+01:00	531	1	82	1473	2	None	59213	84	27793	1715	10,395	10,3	57	clear	None	264	1,5	Dry	night
59215	2012-03-22 17:43:37,480000+01:00	681	2	85	2676	2	None	59212	95	2568	605	144,790737	10,3	57	clear	None	264	1,5	Dry	night
59216	2012-03-22 17:44:03,530000+01:00	596	1	81	2085	2	None	59214	82	1473	531	26,026878	10,3	57	clear	None	264	1,5	Dry	night
59217	2012-03-22 17:44:26,960000+01:00	555	2	84	2541	2	None	59215	85	2676	681	49,191576	10,3	57	clear	None	264	1,5	Dry	night
59218	2012-03-22 17:44:35,100000+01:00	1142	2	117	4254	4	None	59217	84	2541	555	7,902143	10,3	57	clear	None	264	1,5	Dry	night
59219	2012-03-22 17:45:13,250000+01:00	565	1	86	1274	2	None	59216	81	2085	596	69,455111	10,3	57	clear	None	264	1,5	Dry	night
59220	2012-03-22 17:45:16,370000+01:00	630	1	74	2258	2	None	59219	86	1274	565	2,883488	10,3	57	clear	None	264	1,5	Dry	night
59221	2012-03-22 17:45:16,560000+01:00	1751	2	80	38119	5	None	59218	117	4254	1142	41,108615	10,3	57	clear	None	264	1,5	Dry	night
59222	2012-03-22 17:45:22,190000+01:00	512	1	77	1807	2	None	59220	74	2258	630	5,513514	10,3	57	clear	None	264	1,5	Dry	night
59223	2012-03-22 17:46:05,920000+01:00	561	2	95	2646	2	None	59221	80	38119	1751	48,57205	10,3	57	clear	None	231	1,5	Dry	night
59224	2012-03-22 17:46:08,830000+01:00	598	2	94	2871	2	None	59223	95	2646	561	2,697411	10,3	57	clear	None	231	1,5	Dry	night
59225	2012-03-22 17:46:11,340000+01:00	553	2	102	1586	2	None	59224	94	2871	598	2,280979	10,3	57	clear	None	231	1,5	Dry	night
59226	2012-03-22 17:47:07,730000+01:00	600	2	72	3630	2	None	59225	102	1586	553	56,194824	10,3	57	clear	None	231	1,5	Dry	night
59227	2012-03-22 17:47:48,950000+01:00	534	1	88	1962	2	None	59222	77	1807	512	146,520623	10,3	57	clear	None	231	1,5	Dry	night
59228	2012-03-22 17:48:11,810000+01:00	479	1	66	792	2	None	59227	88	1962	534	22,641545	10,3	57	clear	None	231	1,5	Dry	night
59229	2012-03-22 17:48:13,070000+01:00	587	2	85	2056	2	None	59226	72	3630	600	65,04	10,3	57	clear	None	231	1,5	Dry	night
59230	2012-03-22 17:48:20,690000+01:00	641	1	91	2747	2	None	59228	66	792	479	8,618727	10,3	57	clear	None	231	1,5	Dry	night
59231	2012-03-22 17:48:39,830000+01:00	1730	1	88	18220	5	None	59230	91	2747	641	18,886418	10,3	57	clear	None	231	1,5	Dry	night
59232	2012-03-22 17:48:46,380000+01:00	1706	1	90	23395	6	None	59231	88	18220	1730	5,842273	10,3	57	clear	None	231	1,5	Dry	night
59233	2012-03-22 17:49:02,170000+01:00	516	2	89	1824	2	None	59229	85	2056	587	48,851388	10,3	57	clear	None	231	1,5	Dry	night
59234	2012-03-22 17:50:31+01:00	1672	2	82	17634	4	None	59233	89	1824	516	88,621281	10,3	57	clear	None	231	1,5	Dry	night
59235	2012-03-22 17:50:32,790000+01:00	569	2	83	2344	2	GapLessThan2Seconds	59234	82	17634	1672	1,055951	10,3	57	clear	None	231	1,5	Dry	night
59236	2012-03-22 17:50:35,460000+01:00	521	2	86	2230	2	None	59235	83	2344	569	2,423205	10,3	57	clear	None	231	1,5	Dry	night
59237	2012-03-22 17:51:39,350000+01:00	529	2	86	2136	2	None	59236	86	2230	521	63,671907	10,3	57	clear	None	231	1,5	Dry	night
59238	2012-03-22 17:52:06,460000+01:00	533	2	87	2050	2	None	59237	86	2136	529	26,888558	10,3	57	clear	None	231	1,5	Dry	night
59239	2012-03-22 17:52:44,950000+01:00	737	2	83	3439	2	None	59238	87	2050	533	38,269448	10,3	57	clear	None	231	1,5	Dry	night
59240	2012-03-22 17:52:49,430000+01:00	521	2	73	2167	2	None	59239	83	3439	737	4,160337	10,3	57	clear	None	231	1,5	Dry	night
59241	2012-03-22 17:52:50,900000+01:00	567	2	75	2370	2	GapLessThan2Seconds	59240	73	2167	521	1,213068	10,3	57	clear	None	231	1,5	Dry	night
59242	2012-03-22 17:53:06,010000+01:00	535	1	77	1303	2	None	59232	90	23395	1706	258,9476	10,3	57	clear	None	231	1,5	Dry	night
59243	2012-03-22 17:53:52,160000+01:00	566	1	75	1888	2	None	59242	77	1303	535	45,89987	10,3	57	clear	None	231	1,5	Dry	night
59244	2012-03-22 17:55:20,910000+01:00	653	2	111	3044	2	None	59241	75	2370	567	149,73784	10,5	56	clear	None	287	2,2	Dry	night
59245	2012-03-22 17:55:29,530000+01:00	2035	2	82	35650	6	None	59244	111	3044	653	8,408216	10,5	56	clear	None	287	2,2	Dry	night
59246	2012-03-22 17:55:36,580000+01:00	550	2	79	1715	2	None	59245	82	35650	2035	6,156585	10,5	56	clear	None	287	2,2	Dry	night
59247	2012-03-22 17:55:37,530000+01:00	523	2	80	2191	2	GapLessThan2Seconds	59246	79	1715	550	,699367	10,5	56	clear	None	287	2,2	Dry	night
59248	2012-03-22 17:55:43,480000+01:00	1916	2	79	39586	6	None	59247	80	2191	523	5,71465	10,5	56	clear	None	287	2,2	Dry	night
59249	2012-03-22 17:55:47,170000+01:00	678	2	79	3212	2	None	59248	79	39586	1916	2,816886	10,5	56	clear	None	287	2,2	Dry	night
59250	2012-03-22 17:57:29,140000+01:00	569	1	86	1590	2	None	59243	75	1888	566	216,70832	10,5	56	clear	None	287	2,2	Dry	night
59251	2012-03-22 17:57:48,080000+01:00	1698	1	81	20334	5	None	59250	86	1590	569	18,701814	10,5	56	clear	None	287	2,2	Dry	night
59252	2012-03-22 17:57:51,600000+01:00	1740	1	81	32927	6	None	59251	81	20334	1698	2,765333	10,5	56	clear	None	287	2,2	Dry	night
59253	2012-03-22 17:57:58,490000+01:00	563	1	80	1752	2	None	59252	81	32927	1740	6,116667	10,5	56	clear	None	287	2,2	Dry	night
59254	2012-03-22 17:58:21,500000+01:00	548	1	109	1830	2	None	59253	80	1752	563	22,75665	10,5	56	clear	None	287	2,2	Dry	night
59255	2012-03-22 17:58:37,280000+01:00	1708	2	87	42429	6	None	59249	79	3212	678	169,801038	10,5	56	clear	None	287	2,2	Dry	night
59256	2012-03-22 17:58:42,980000+01:00	2013	2	84	34712	6	None	59255	87	42429	1708	4,993241	10,5	56	clear	None	287	2,2	Dry	night
59257	2012-03-22 18:00:43,930000+01:00	522	1	81	1630	2	None	59254	109	1830	548	142,249009	10,5	56	clear	None	287	2,2	Dry	night
59258	2012-03-22 18:00:46,780000+01:00	583	2	84	2328	2	None	59256	84	34712	2013	122,937286	10,5	56	clear	None	287	2,2	Dry	night
59259	2012-03-22 18:01:13,820000+01:00	542	2	103	2261	2	SensorCountMissMatch	59258	84	2328	583	26,790143	10,5	56	clear	None	287	2,2	Dry	night
59260	2012-03-22 18:01:18,840000+01:00	552	2	97	2479	2	None	59259	103	2261	542	4,830563	10,5	56	clear	None	287	2,2	Dry	night
59261	2012-03-22 18:01:26,200000+01:00	562	2	96	1691	2	None	59260	97	2479	552	7,155134	10,5	56	clear	None	287	2,2	Dry	night
59262	2012-03-22 18:03:09,650000+01:00	546	2	95	2897	2	None	59261	96	1691	562	103,23925	10,5	56	clear	None	287	2,2	Dry	night
59263	2012-03-22 18:04:06,870000+01:00	550	2	92	2364	2	None	59262	95	2897	546	57,013095	10,5	56	clear	None	287	2,2	Dry	night
59264	2012-03-22 18:04:08,170000+01:00	547	2	92	2665	2	GapLessThan2Seconds	59263	92	2364	550	1,084783	10,5	56	clear	None	287	2,2	Dry	night
59265	2012-03-22 18:04:53,930000+01:00	581	1	75	2310	2	None	59257	81	1630	522	249,768	10,5	56	clear	None	287	2,2	Dry	night
59266	2012-03-22 18:05:03,660000+01:00	511	2	81	1029	2	None	59264	92	2665	547	55,275957	10,5	56	clear	None	287	2,2	Dry	night
59267	2012-03-22 18:05:07+01:00	479	1	72	1186	2	None	59265	75	2310	581	12,79112	10,5	56	clear	None	287	2,2	Dry	night
59268	2012-03-22 18:05:17,670000+01:00	599	1	94	2341	2	None	59267	72	1186	479	10,4305	10,5	56	clear	None	287	2,2	Dry	night
59269	2012-03-22 18:05:23,530000+01:00	576	1	102	1630	2	None	59268	94	2341	599	5,630596	10,5	56	clear	None	287	2,2	Dry	night
59270	2012-03-22 18:05:35,760000+01:00	545	1	95	2044	2	None	59269	102	1630	576	12,026706	10,5	56	clear	None	287	2,2	Dry	night
59271	2012-03-22 18:06:09,470000+01:00	1717	2	79	23225	5	None	59266	81	1029	511	65,582889	10,6	56	clear	None	332	,8	Dry	night
59272	2012-03-22 18:10:09,140000+01:00	560	1	84	1506	2	None	59270	95	2044	545	273,173474	10,6	56	clear	None	332	,8	Dry	night
59273	2012-03-22 18:10:19,150000+01:00	550	1	86	1327	2	None	59272	84	1506	560	9,77	10,6	56	clear	None	332	,8	Dry	night
59274	2012-03-22 18:10:23,190000+01:00	539	1	77	1372	2	None	59273	86	1327	550	3,809767	10,6	56	clear	None	332	,8	Dry	night
59275	2012-03-22 18:11:29,320000+01:00	574	1	84	1943	2	None	59274	77	1372	539	65,878	10,6	56	clear	None	332	,8	Dry	night
59276	2012-03-22 18:11:53,600000+01:00	547	2	89	2241	2	None	59271	79	23225	1717	343,34757	10,6	56	clear	None	332	,8	Dry	night
59277	2012-03-22 18:12:05,540000+01:00	616	1	82	2212	2	None	59275	84	1943	574	35,974	10,6	56	clear	None	332	,8	Dry	night
59278	2012-03-22 18:12:12,330000+01:00	791	1	90	2746	2	None	59277	82	2212	616	6,519561	10,6	56	clear	None	332	,8	Dry	night
59279	2012-03-22 18:12:16,080000+01:00	587	2	83	2322	2	None	59276	89	2241	547	22,258742	10,6	56	clear	None	332	,8	Dry	night
59280	2012-03-22 18:12:24,460000+01:00	2083	2	86	23573	5	None	59279	83	2322	587	8,125398	10,6	56	clear	None	332	,8	Dry	night
59281	2012-03-22 18:12:32,390000+01:00	574	2	87	1796	2	None	59280	86	23573	2083	7,058047	10,6	56	clear	None	332	,8	Dry	night
59282	2012-03-22 18:12:34,560000+01:00	1723	1	84	13876	5	None	59278	90	2746	791	21,9136	10,6	56	clear	None	332	,8	Dry	night
59283	2012-03-22 18:12:41,570000+01:00	595	2	103	2044	2	None	59281	87	1796	574	8,942483	10,6	56	clear	None	332	,8	Dry	night
59284	2012-03-22 18:13:10,590000+01:00	619	2	81	2542	2	None	59283	103	2044	595	28,812039	10,6	56	clear	None	332	,8	Dry	night
59285	2012-03-22 18:14:01,420000+01:00	608	1	89	5191	3	Straddling, ReverseDirection	59282	84	13876	1723	86,121571	10,6	56	clear	None	332	,8	Dry	night
59286	2012-03-22 18:16:49,260000+01:00	567	2	78	1947	2	LoopFailure	59284	81	2542	619	218,394889	10,6	56	clear	None	40	3,7	Dry	night
59287	2012-03-22 18:16:50,980000+01:00	558	2	78	2514	2	GapLessThan2Seconds	59286	78	1947	567	1,458308	10,6	56	clear	None	40	3,7	Dry	night
59288	2012-03-22 18:18:44,980000+01:00	519	2	85	2205	2	None	59287	78	2514	558	113,742462	10,6	56	clear	None	40	3,7	Dry	night
59289	2012-03-22 18:19:13,340000+01:00	1695	2	86	44460	6	None	59288	85	2205	519	28,140188	10,6	56	clear	None	40	3,7	Dry	night
59290	2012-03-22 18:20:15,950000+01:00	536	1	83	2230	2	None	59285	89	5191	608	374,284067	10,6	56	clear	None	40	3,7	Dry	night
59291	2012-03-22 18:20:36,850000+01:00	1037	1	103	2938	4	None	59290	83	2230	536	20,667518	10,6	56	clear	None	40	3,7	Dry	night
59292	2012-03-22 18:20:52,940000+01:00	538	1	98	1989	2	None	59291	103	2938	1037	15,727553	10,6	56	clear	None	40	3,7	Dry	night
59293	2012-03-22 18:21:08,400000+01:00	1702	2	83	16184	5	None	59289	86	44460	1695	114,350465	10,6	56	clear	None	40	3,7	Dry	night
59294	2012-03-22 18:21:10,040000+01:00	519	2	84	2233	2	GapLessThan2Seconds	59293	83	16184	1702	,901783	10,6	56	clear	None	40	3,7	Dry	night
59295	2012-03-22 18:21:11,900000+01:00	1681	2	85	15166	5	GapLessThan2Seconds	59294	84	2233	519	1,637571	10,6	56	clear	None	40	3,7	Dry	night
59296	2012-03-22 18:21:49,550000+01:00	1676	2	85	18549	5	None	59295	85	15166	1681	36,938047	10,6	56	clear	None	40	3,7	Dry	night
59297	2012-03-22 18:22:00,250000+01:00	568	2	94	2928	2	None	59296	85	18549	1676	9,990165	10,6	56	clear	None	40	3,7	Dry	night
59298	2012-03-22 18:22:25,500000+01:00	1716	2	81	35215	6	None	59297	94	2928	568	25,032468	10,6	56	clear	None	40	3,7	Dry	night
59299	2012-03-22 18:22:27,370000+01:00	519	2	85	2742	2	GapLessThan2Seconds	59298	81	35215	1716	1,107333	10,6	56	clear	None	40	3,7	Dry	night
59300	2012-03-22 18:22:50,960000+01:00	552	2	87	2310	2	None	59299	85	2742	519	23,370188	10,6	56	clear	None	40	3,7	Dry	night
59301	2012-03-22 18:22:51,090000+01:00	556	1	68	1661	2	None	59292	98	1989	538	117,952367	10,6	56	clear	None	40	3,7	Dry	night
59302	2012-03-22 18:22:54,280000+01:00	564	2	85	2756	2	None	59300	87	2310	552	3,091586	10,6	56	clear	None	40	3,7	Dry	night
59303	2012-03-22 18:25:13,150000+01:00	534	2	87	1832	2	None	59302	85	2756	564	138,631129	10,6	56	clear	None	40	3,7	Dry	night
59304	2012-03-22 18:25:18,660000+01:00	540	1	72	1468	2	None	59301	68	1661	556	147,275647	10,6	56	clear	None	40	3,7	Dry	night
59305	2012-03-22 18:25:20,910000+01:00	534	1	72	1532	2	GapLessThan2Seconds	59304	72	1468	540	1,98	10,6	56	clear	None	40	3,7	Dry	night
59306	2012-03-22 18:25:49,920000+01:00	515	1	92	2317	2	None	59305	72	1532	534	28,743	10,6	56	clear	None	40	3,7	Dry	night
59307	2012-03-22 18:26:19,380000+01:00	1803	2	88	17510	5	None	59303	87	1832	534	66,009034	10,2	59	clear	None	338	2,9	Dry	night
59308	2012-03-22 18:26:21,100000+01:00	528	2	86	2168	2	GapLessThan2Seconds	59307	88	17510	1803	,982409	10,2	59	clear	None	338	2,9	Dry	night
59309	2012-03-22 18:26:24,740000+01:00	564	1	86	1744	2	None	59306	92	2317	515	34,618478	10,2	59	clear	None	338	2,9	Dry	night
59310	2012-03-22 18:26:26,940000+01:00	566	1	79	1878	2	GapLessThan2Seconds	59309	86	1744	564	1,963907	10,2	59	clear	None	338	2,9	Dry	night
59311	2012-03-22 18:29:27,800000+01:00	475	2	78	619	2	None	59308	86	2168	528	186,478977	10,2	59	clear	None	338	2,9	Dry	night
59312	2012-03-22 18:29:30,730000+01:00	563	2	77	2565	2	None	59311	78	619	475	2,710769	10,2	59	clear	None	338	2,9	Dry	night
59313	2012-03-22 18:29:32,340000+01:00	2029	2	78	21741	6	GapLessThan2Seconds	59312	77	2565	563	1,346779	10,2	59	clear	None	338	2,9	Dry	night
59314	2012-03-22 18:29:43,400000+01:00	532	2	92	1763	2	None	59313	78	21741	2029	10,123538	10,2	59	clear	None	338	2,9	Dry	night
59315	2012-03-22 18:32:22,800000+01:00	546	2	98	2894	2	None	59314	92	1763	532	159,191826	10,2	59	clear	None	338	2,9	Dry	night
59316	2012-03-22 18:33:41,060000+01:00	585	2	121	2585	2	None	59315	98	2894	546	78,059429	10,2	59	clear	None	338	2,9	Dry	night
59317	2012-03-22 18:34:06,290000+01:00	1972	2	87	21076	5	None	59316	121	2585	585	25,05595	10,2	59	clear	None	338	2,9	Dry	night
59318	2012-03-22 18:36:29,020000+01:00	521	1	73	1194	2	None	59310	79	1878	566	601,822076	9,9	61	clear	None	343	5,7	Dry	night
59319	2012-03-22 18:36:34,320000+01:00	670	1	73	2902	2	None	59318	73	1194	521	5,043068	9,9	61	clear	None	343	5,7	Dry	night
59320	2012-03-22 18:36:35,900000+01:00	578	2	106	1896	2	None	59317	87	21076	1972	148,794	9,9	61	clear	None	343	5,7	Dry	night
59321	2012-03-22 18:37:01,340000+01:00	511	2	96	1937	2	None	59320	106	1896	578	25,243698	9,9	61	clear	None	343	5,7	Dry	night
59322	2012-03-22 18:37:19,300000+01:00	550	2	96	2794	2	None	59321	96	1937	511	17,768375	9,9	61	clear	None	343	5,7	Dry	night
59323	2012-03-22 18:37:49,280000+01:00	539	2	91	2703	2	None	59322	96	2794	550	29,77375	9,9	61	clear	None	343	5,7	Dry	night
59324	2012-03-22 18:37:52,230000+01:00	535	2	95	2638	2	None	59323	91	2703	539	2,736769	9,9	61	clear	None	343	5,7	Dry	night
59325	2012-03-22 18:38:00,410000+01:00	589	1	80	1743	2	None	59319	73	2902	670	85,759589	9,9	61	clear	None	343	5,7	Dry	night
59326	2012-03-22 18:38:04,110000+01:00	564	2	100	2838	2	None	59324	95	2638	535	11,677263	9,9	61	clear	None	343	5,7	Dry	night
59327	2012-03-22 18:40:19,880000+01:00	564	2	93	2145	2	None	59326	100	2838	564	135,56696	9,9	61	clear	None	343	5,7	Dry	night
59328	2012-03-22 18:40:57,880000+01:00	586	1	101	2303	2	None	59325	80	1743	589	177,20495	9,9	61	clear	None	343	5,7	Dry	night
59329	2012-03-22 18:41:02,320000+01:00	2025	2	87	28677	5	None	59327	93	2145	564	42,221677	9,9	61	clear	None	343	5,7	Dry	night
59330	2012-03-22 18:41:13,410000+01:00	562	1	87	2215	2	None	59328	101	2303	586	15,321129	9,9	61	clear	None	343	5,7	Dry	night
59331	2012-03-22 18:41:56,600000+01:00	2029	1	83	29939	6	None	59330	87	2215	562	42,957448	9,9	61	clear	None	343	5,7	Dry	night
59332	2012-03-22 18:42:09,920000+01:00	556	2	91	2475	2	None	59329	87	28677	2025	66,762069	9,9	61	clear	None	343	5,7	Dry	night
59333	2012-03-22 18:42:42,170000+01:00	553	1	82	1690	2	None	59331	83	29939	2029	44,689952	9,9	61	clear	None	343	5,7	Dry	night
59334	2012-03-22 18:44:21,080000+01:00	712	2	76	4397	2	None	59332	91	2475	556	130,940044	9,9	61	clear	None	343	5,7	Dry	night
59335	2012-03-22 18:45:12,490000+01:00	549	2	81	2320	2	None	59334	76	4397	712	51,072737	9,9	61	clear	None	343	5,7	Dry	night
59336	2012-03-22 18:47:25,970000+01:00	1691	1	75	19269	6	None	59333	82	1690	553	283,55722	9,9	61	clear	None	79	0	Dry	night
59337	2012-03-22 18:47:43,700000+01:00	486	2	89	1807	2	None	59335	81	2320	549	150,966	9,9	61	clear	None	79	0	Dry	night
59338	2012-03-22 18:47:58,080000+01:00	581	2	95	2677	2	None	59337	89	1807	486	14,183416	9,9	61	clear	None	79	0	Dry	night
59339	2012-03-22 18:48:06,870000+01:00	586	2	95	1621	2	None	59338	95	2677	581	8,569832	9,9	61	clear	None	79	0	Dry	night
59340	2012-03-22 18:48:06,910000+01:00	1750	1	69	28749	6	None	59336	75	19269	1691	40,12832	9,9	61	clear	None	79	0	Dry	night
59341	2012-03-22 18:48:11,330000+01:00	505	1	67	1423	2	None	59340	69	28749	1750	3,506957	9,9	61	clear	None	79	0	Dry	night
59342	2012-03-22 18:48:11,460000+01:00	902	2	82	6732	2	None	59339	95	1621	586	4,367937	9,9	61	clear	None	79	0	Dry	night
59343	2012-03-22 18:48:14,350000+01:00	521	1	63	1325	2	None	59341	67	1423	505	2,748657	9,9	61	clear	None	79	0	Dry	night
59344	2012-03-22 18:48:19,200000+01:00	1727	2	83	32140	5	None	59342	82	6732	902	7,344	9,9	61	clear	None	79	0	Dry	night
59345	2012-03-22 18:48:48,040000+01:00	1706	2	88	32848	6	None	59344	83	32140	1727	28,09094	9,9	61	clear	None	79	0	Dry	night
59346	2012-03-22 18:49:18,090000+01:00	609	1	80	1547	2	None	59343	63	1325	521	63,442286	9,9	61	clear	None	79	0	Dry	night
59347	2012-03-22 18:49:21,130000+01:00	1194	1	80	3914	4	None	59346	80	1547	609	2,76595	9,9	61	clear	None	79	0	Dry	night
59348	2012-03-22 18:49:39,140000+01:00	579	1	84	1626	2	None	59347	80	3914	1194	17,4727	9,9	61	clear	None	79	0	Dry	night
59349	2012-03-22 18:50:22,450000+01:00	537	2	83	2241	2	None	59345	88	32848	1706	93,712091	9,9	61	clear	None	79	0	Dry	night
59350	2012-03-22 18:50:55,560000+01:00	614	2	96	1946	2	None	59349	83	2241	537	32,877084	9,9	61	clear	None	79	0	Dry	night
59351	2012-03-22 18:52:52,700000+01:00	571	2	109	2517	2	None	59350	96	1946	614	116,90975	9,9	61	clear	None	79	0	Dry	night
59352	2012-03-22 18:53:59,680000+01:00	544	2	95	2687	2	None	59351	109	2517	571	66,791413	9,9	61	clear	None	79	0	Dry	night
59353	2012-03-22 18:54:01,850000+01:00	565	2	99	2134	2	GapLessThan2Seconds	59352	95	2687	544	1,963853	9,9	61	clear	None	79	0	Dry	night
59354	2012-03-22 18:54:50,530000+01:00	534	2	84	2247	2	None	59353	99	2134	565	48,474545	9,9	61	clear	None	79	0	Dry	night
59355	2012-03-22 18:55:15,820000+01:00	1643	1	79	12377	5	None	59348	84	1626	579	336,431857	9,7	62	clear	None	309	1,4	Dry	night
59356	2012-03-22 18:55:19,710000+01:00	678	1	77	2594	2	None	59355	79	12377	1643	3,141291	9,7	62	clear	None	309	1,4	Dry	night
59357	2012-03-22 18:55:53,870000+01:00	498	2	97	1981	2	None	59354	84	2247	534	63,111143	9,7	62	clear	None	309	1,4	Dry	night
59358	2012-03-22 18:56:00,870000+01:00	546	2	94	1874	2	None	59357	97	1981	498	6,815175	9,7	62	clear	None	309	1,4	Dry	night
59359	2012-03-22 18:56:49,040000+01:00	1782	1	80	26302	6	None	59356	77	2594	678	89,013013	9,7	62	clear	None	309	1,4	Dry	night
59360	2012-03-22 18:56:51,100000+01:00	502	1	79	1860	2	GapLessThan2Seconds	59359	80	26302	1782	1,2581	9,7	62	clear	None	309	1,4	Dry	night
59361	2012-03-22 18:56:55,740000+01:00	1730	1	80	21061	6	None	59360	79	1860	502	4,411241	9,7	62	clear	None	309	1,4	Dry	night
59362	2012-03-22 18:59:55,600000+01:00	542	1	85	1699	2	None	59361	80	21061	1730	179,0815	9,7	62	clear	None	309	1,4	Dry	night
59363	2012-03-22 19:00:54,540000+01:00	2023	2	88	18520	5	None	59358	94	1874	546	293,460894	9,7	62	clear	None	309	1,4	Dry	night
59364	2012-03-22 19:00:56,300000+01:00	534	2	86	3641	2	GapLessThan2Seconds	59363	88	18520	2023	,932409	9,7	62	clear	None	309	1,4	Dry	night
59365	2012-03-22 19:04:06,570000+01:00	512	1	86	899	2	None	59362	85	1699	542	250,740447	9,7	62	clear	None	309	1,4	Dry	night
59366	2012-03-22 19:04:46,670000+01:00	535	2	101	2159	2	None	59364	86	3641	534	230,146465	9,7	62	clear	None	309	1,4	Dry	night
59367	2012-03-22 19:05:40,080000+01:00	673	1	86	2171	2	None	59365	86	899	512	93,295674	9,7	62	clear	None	309	1,4	Dry	night
59368	2012-03-22 19:06:01,940000+01:00	1738	1	81	25259	6	None	59367	86	2171	673	21,578279	9,7	62	clear	None	321	1,2	Dry	night
59369	2012-03-22 19:06:02,930000+01:00	574	2	95	1633	2	None	59366	101	2159	535	76,069307	9,7	62	clear	None	321	1,2	Dry	night
59370	2012-03-22 19:06:12,740000+01:00	934	1	81	14198	3	None	59368	81	25259	1738	10,027556	9,7	62	clear	None	321	1,2	Dry	night
59371	2012-03-22 19:07:11,050000+01:00	2077	1	84	38251	6	None	59370	81	14198	934	57,894889	9,7	62	clear	None	321	1,2	Dry	night
59372	2012-03-22 19:07:30,970000+01:00	543	1	83	1835	2	None	59371	84	38251	2077	19,029857	9,7	62	clear	None	321	1,2	Dry	night
59373	2012-03-22 19:07:37,640000+01:00	506	1	83	1871	2	None	59372	83	1835	543	6,434482	9,7	62	clear	None	321	1,2	Dry	night
59374	2012-03-22 19:08:51,160000+01:00	1073	1	85	15148	3	None	59373	83	1871	506	73,30053	9,7	62	clear	None	321	1,2	Dry	night
59375	2012-03-22 19:09:00,020000+01:00	1724	1	89	23475	5	None	59374	85	15148	1073	8,405553	9,7	62	clear	None	321	1,2	Dry	night
59376	2012-03-22 19:09:09,010000+01:00	609	1	90	2660	2	None	59375	89	23475	1724	8,292652	9,7	62	clear	None	321	1,2	Dry	night
59377	2012-03-22 19:09:41,320000+01:00	503	2	92	2080	2	None	59369	95	1633	574	218,172484	9,7	62	clear	None	321	1,2	Dry	night
59378	2012-03-22 19:09:57,650000+01:00	580	1	75	1352	2	None	59376	90	2660	609	48,3964	9,7	62	clear	None	321	1,2	Dry	night
59379	2012-03-22 19:09:59,250000+01:00	2020	1	76	16137	4	GapLessThan2Seconds, IsDrawBarTrailer	59378	75	1352	580	1,3216	9,7	62	clear	None	321	1,2	Dry	night
59380	2012-03-22 19:10:01,020000+01:00	1942	2	89	24405	5	None	59377	92	2080	503	19,503174	9,7	62	clear	None	321	1,2	Dry	night
59381	2012-03-22 19:10:35,210000+01:00	1680	2	88	18209	5	None	59380	89	24405	1942	33,404472	9,7	62	clear	None	321	1,2	Dry	night
59382	2012-03-22 19:10:37,960000+01:00	605	2	86	2538	2	None	59381	88	18209	1680	2,062727	9,7	62	clear	None	321	1,2	Dry	night
59383	2012-03-22 19:11:02,270000+01:00	518	2	99	1745	2	None	59382	86	2538	605	24,056744	9,7	62	clear	None	321	1,2	Dry	night
59384	2012-03-22 19:11:12,840000+01:00	561	2	104	2860	2	None	59383	99	1745	518	10,381636	9,7	62	clear	None	321	1,2	Dry	night
59385	2012-03-22 19:12:42,430000+01:00	656	2	87	3300	2	None	59384	104	2860	561	89,395808	9,7	62	clear	None	321	1,2	Dry	night
59386	2012-03-22 19:13:08,600000+01:00	521	1	75	1849	2	None	59379	76	16137	2020	188,393158	9,7	62	clear	None	321	1,2	Dry	night
59387	2012-03-22 19:13:43,320000+01:00	529	2	91	1625	2	None	59385	87	3300	656	60,618552	9,7	62	clear	None	321	1,2	Dry	night
59388	2012-03-22 19:13:52,210000+01:00	1923	2	84	24378	5	None	59387	91	1625	529	8,680725	9,7	62	clear	None	321	1,2	Dry	night
59389	2012-03-22 19:13:53,520000+01:00	553	2	84	2928	2	GapLessThan2Seconds	59388	84	24378	1923	,485857	9,7	62	clear	None	321	1,2	Dry	night
59390	2012-03-22 19:15:15,040000+01:00	1712	1	84	19149	5	None	59386	75	1849	521	126,18992	10	61	clear	None	298	1,7	Dry	night
59391	2012-03-22 19:15:28,060000+01:00	570	1	84	2068	2	None	59390	84	19149	1712	12,286286	10	61	clear	None	298	1,7	Dry	night
59392	2012-03-22 19:15:45,790000+01:00	559	1	94	1724	2	None	59391	84	2068	570	17,485714	10	61	clear	None	298	1,7	Dry	night
59393	2012-03-22 19:15:58+01:00	522	2	90	2256	2	None	59389	84	2928	553	124,243	10	61	clear	None	298	1,7	Dry	night
59394	2012-03-22 19:16:09,260000+01:00	2017	2	83	34367	6	None	59393	90	2256	522	11,0512	10	61	clear	None	298	1,7	Dry	night
59395	2012-03-22 19:18:28,120000+01:00	536	1	76	1689	2	None	59392	94	1724	559	162,115915	10	61	clear	None	298	1,7	Dry	night
59396	2012-03-22 19:18:59,710000+01:00	486	2	120	2037	2	Straddling, ReverseDirection	59394	83	34367	2017	169,575157	10	61	clear	None	298	1,7	Dry	night
59397	2012-03-22 19:19:58,710000+01:00	475	2	102	2135	2	None	59396	120	2037	486	58,8542	10	61	clear	None	298	1,7	Dry	night
59398	2012-03-22 19:20:14,830000+01:00	1741	1	83	29233	6	None	59395	76	1689	536	106,456105	10	61	clear	None	298	1,7	Dry	night
59399	2012-03-22 19:20:47,210000+01:00	507	2	85	2968	2	None	59397	102	2135	475	48,332353	10	61	clear	None	298	1,7	Dry	night
59400	2012-03-22 19:20:50,360000+01:00	544	2	85	3145	2	None	59399	85	2968	507	2,935271	10	61	clear	None	298	1,7	Dry	night
59401	2012-03-22 19:21:11,800000+01:00	552	1	106	1683	2	None	59398	83	29233	1741	56,214867	10	61	clear	None	298	1,7	Dry	night
59402	2012-03-22 19:21:25,670000+01:00	442	2	86	1182	2	None	59400	85	3145	544	35,0796	10	61	clear	None	298	1,7	Dry	night
59403	2012-03-22 19:23:15,260000+01:00	531	2	112	2331	2	None	59402	86	1182	442	109,404977	10	61	clear	None	298	1,7	Dry	night
59404	2012-03-22 19:23:58,680000+01:00	540	1	79	1443	2	None	59401	106	1683	552	166,692528	10	61	clear	None	298	1,7	Dry	night
59405	2012-03-22 19:25:43,130000+01:00	515	1	81	1604	2	None	59404	79	1443	540	104,203924	10	61	clear	None	298	1,7	Dry	night
59406	2012-03-22 19:25:52,250000+01:00	510	1	89	1103	2	None	59405	81	1604	515	8,891111	10	61	clear	None	298	1,7	Dry	night
59407	2012-03-22 19:26:49,140000+01:00	562	1	92	2226	2	None	59406	89	1103	510	56,683708	10	60	clear	None	11	2,9	Dry	night
59408	2012-03-22 19:27:55,750000+01:00	1671	2	82	22997	5	None	59403	112	2331	531	280,319321	10	60	clear	None	11	2,9	Dry	night
59409	2012-03-22 19:28:10,450000+01:00	2003	2	84	29614	5	None	59408	82	22997	1671	13,96639	10	60	clear	None	11	2,9	Dry	night
59410	2012-03-22 19:29:12,890000+01:00	1213	2	82	5688	4	None	59409	84	29614	2003	61,581571	10	60	clear	None	11	2,9	Dry	night
59411	2012-03-22 19:30:38,690000+01:00	883	1	83	6909	2	None	59407	92	2226	562	229,330087	10	60	clear	None	11	2,9	Dry	night
59412	2012-03-22 19:32:53,210000+01:00	419	2	72	532	2	None	59410	82	5688	1213	219,787463	10	60	clear	None	11	2,9	Dry	night
59413	2012-03-22 19:32:57,330000+01:00	674	2	96	3934	2	None	59412	72	532	419	3,9105	10	60	clear	None	11	2,9	Dry	night
59414	2012-03-22 19:33:55,880000+01:00	1715	2	87	20267	6	None	59413	96	3934	674	58,29725	10	60	clear	None	11	2,9	Dry	night
59415	2012-03-22 19:34:06,180000+01:00	1991	2	85	29570	5	None	59414	87	20267	1715	9,590345	10	60	clear	None	11	2,9	Dry	night
59416	2012-03-22 19:34:21,150000+01:00	1777	2	84	41281	6	None	59415	85	29570	1991	14,126753	10	60	clear	None	11	2,9	Dry	night
59417	2012-03-22 19:34:44,170000+01:00	568	1	99	1995	2	None	59411	83	6909	883	245,097012	10	60	clear	None	11	2,9	Dry	night
59418	2012-03-22 19:34:46,010000+01:00	492	1	95	1514	2	GapLessThan2Seconds	59417	99	1995	568	1,633455	10	60	clear	None	11	2,9	Dry	night
59419	2012-03-22 19:35:33,720000+01:00	686	2	90	3071	2	None	59416	84	41281	1777	71,808429	9,7	62	clear	None	321	2,8	Dry	night
59420	2012-03-22 19:36:16,450000+01:00	525	1	88	1502	2	None	59418	95	1514	492	90,253558	9,7	62	clear	None	321	2,8	Dry	night
59421	2012-03-22 19:36:51,360000+01:00	480	2	83	1503	2	None	59419	90	3071	686	77,3656	9,7	62	clear	None	321	2,8	Dry	night
59422	2012-03-22 19:41:06,570000+01:00	1005	2	95	3825	4	None	59421	83	1503	480	255,001807	9,7	62	clear	None	321	2,8	Dry	night
59423	2012-03-22 19:41:30,550000+01:00	1734	1	90	30694	6	None	59420	88	1502	525	313,885227	9,7	62	clear	None	321	2,8	Dry	night
59424	2012-03-22 19:43:42,550000+01:00	1932	1	80	22353	5	IsDrawBarTrailer	59423	90	30694	1734	131,3064	9,7	62	clear	None	321	2,8	Dry	night
59425	2012-03-22 19:44:12,440000+01:00	522	2	77	3874	2	None	59422	95	3825	1005	185,489158	9,7	62	clear	None	321	2,8	Dry	night
59426	2012-03-22 19:44:14,910000+01:00	514	2	72	2479	2	None	59425	77	3874	522	2,225948	9,7	62	clear	None	321	2,8	Dry	night
59427	2012-03-22 19:44:18,060000+01:00	541	1	92	1631	2	None	59424	80	22353	1932	34,6406	9,7	62	clear	None	321	2,8	Dry	night
59428	2012-03-22 19:44:59,250000+01:00	591	1	99	2216	2	None	59427	92	1631	541	40,978304	9,7	62	clear	None	321	2,8	Dry	night
59429	2012-03-22 19:45:44,590000+01:00	579	2	95	3987	2	None	59426	72	2479	514	89,423	9,7	62	clear	None	321	2,8	Dry	night
59430	2012-03-22 19:47:02,120000+01:00	494	2	96	2030	2	None	59429	95	3987	579	77,310589	9,7	62	clear	None	349	3,3	Dry	night
59431	2012-03-22 19:47:38,010000+01:00	524	1	78	1490	2	None	59428	99	2216	591	158,545091	9,7	62	clear	None	349	3,3	Dry	night
59432	2012-03-22 19:48:03,040000+01:00	568	2	94	2175	2	None	59430	96	2030	494	60,73475	9,7	62	clear	None	349	3,3	Dry	night
59433	2012-03-22 19:48:44,030000+01:00	975	2	93	3703	4	None	59432	94	2175	568	40,772468	9,7	62	clear	None	349	3,3	Dry	night
59434	2012-03-22 19:49:10,620000+01:00	560	2	88	2351	2	None	59433	93	3703	975	26,212581	9,7	62	clear	None	349	3,3	Dry	night
59435	2012-03-22 19:49:12,780000+01:00	514	2	86	2609	2	GapLessThan2Seconds	59434	88	2351	560	1,930909	9,7	62	clear	None	349	3,3	Dry	night
59436	2012-03-22 19:50:13,870000+01:00	516	1	77	1891	2	None	59431	78	1490	524	155,618154	9,7	62	clear	None	349	3,3	Dry	night
59437	2012-03-22 19:50:26,750000+01:00	541	2	86	2502	2	None	59435	86	2609	514	73,754837	9,7	62	clear	None	349	3,3	Dry	night
59438	2012-03-22 19:51:35,130000+01:00	526	1	69	1436	2	None	59436	77	1891	516	81,018753	9,7	62	clear	None	349	3,3	Dry	night
59439	2012-03-22 19:52:02,980000+01:00	512	2	84	2560	2	None	59437	86	2502	541	96,003535	9,7	62	clear	None	349	3,3	Dry	night
59440	2012-03-22 19:52:32,130000+01:00	559	1	78	1873	2	None	59438	69	1436	526	56,725565	9,7	62	clear	None	349	3,3	Dry	night
59441	2012-03-22 19:53:31,380000+01:00	549	2	84	2745	2	None	59439	84	2560	512	88,180571	9,7	62	clear	None	349	3,3	Dry	night
59442	2012-03-22 19:54:31,850000+01:00	1014	2	86	15246	3	None	59441	84	2745	549	60,234714	9,7	62	clear	None	349	3,3	Dry	night
59443	2012-03-22 19:54:43,530000+01:00	1717	2	86	47436	6	GrossWeightLaneViolation	59442	86	15246	1014	11,255535	9,7	62	clear	None	349	3,3	Dry	night
59444	2012-03-22 19:55:16,010000+01:00	616	1	114	1973	2	None	59440	78	1873	559	163,622	9,5	63	clear	None	309	,8	Dry	night
59445	2012-03-22 19:55:17,780000+01:00	549	1	116	2007	2	GapLessThan2Seconds	59444	114	1973	616	1,575474	9,5	63	clear	None	309	,8	Dry	night
59446	2012-03-22 19:56:06,820000+01:00	607	1	79	2703	2	None	59445	116	2007	549	48,869621	9,5	63	clear	None	309	,8	Dry	night
59447	2012-03-22 19:56:11,090000+01:00	529	1	80	2747	2	None	59446	79	2703	607	3,993392	9,5	63	clear	None	309	,8	Dry	night
59448	2012-03-22 19:56:18,840000+01:00	621	2	93	3826	2	None	59443	86	47436	1717	94,591256	9,5	63	clear	None	309	,8	Dry	night
59449	2012-03-22 19:57:31,940000+01:00	524	1	110	898	2	None	59447	80	2747	529	80,61195	9,5	63	clear	None	309	,8	Dry	night
59450	2012-03-22 19:58:30,090000+01:00	517	2	90	2743	2	None	59448	93	3826	621	131,009613	9,5	63	clear	None	309	,8	Dry	night
59451	2012-03-22 19:59:01,850000+01:00	485	2	98	2317	2	None	59450	90	2743	517	31,5532	9,5	63	clear	None	309	,8	Dry	night
59452	2012-03-22 19:59:19,440000+01:00	524	1	63	1821	2	None	59449	110	898	524	107,328509	9,5	63	clear	None	309	,8	Dry	night
59453	2012-03-22 19:59:24,220000+01:00	1715	1	79	13725	5	None	59452	63	1821	524	4,480571	9,5	63	clear	None	309	,8	Dry	night
59454	2012-03-22 19:59:25,330000+01:00	1710	2	90	32552	6	None	59451	98	2317	485	23,301837	9,5	63	clear	None	309	,8	Dry	night
59455	2012-03-22 19:59:43,180000+01:00	1701	1	87	16368	6	None	59453	79	13725	1715	18,178481	9,5	63	clear	None	309	,8	Dry	night
59456	2012-03-22 20:01:12,520000+01:00	1000	2	83	3610	3	None	59454	90	32552	1710	106,506	9,5	63	clear	None	309	,8	Dry	night
59457	2012-03-22 20:01:33,370000+01:00	537	2	86	3073	2	None	59456	83	3610	1000	20,416265	9,5	63	clear	None	309	,8	Dry	night
59458	2012-03-22 20:01:39,750000+01:00	563	1	86	2149	2	None	59455	87	16368	1701	115,866138	9,5	63	clear	None	309	,8	Dry	night
59459	2012-03-22 20:02:00,880000+01:00	516	2	83	2239	2	None	59457	86	3073	537	27,285209	9,5	63	clear	None	309	,8	Dry	night
59460	2012-03-22 20:02:01,480000+01:00	1994	1	89	31970	6	None	59458	86	2149	563	21,494326	9,5	63	clear	None	309	,8	Dry	night
59461	2012-03-22 20:02:02,590000+01:00	579	2	81	1409	2	GapLessThan2Seconds	59459	83	2239	516	1,486193	9,5	63	clear	None	309	,8	Dry	night
59462	2012-03-22 20:02:06,640000+01:00	568	1	74	2383	2	None	59460	89	31970	1994	4,353438	9,5	63	clear	None	309	,8	Dry	night
59463	2012-03-22 20:02:15,880000+01:00	1700	2	83	27854	6	None	59461	81	1409	579	13,032667	9,5	63	clear	None	309	,8	Dry	night
59464	2012-03-22 20:02:46,840000+01:00	1918	2	85	28054	6	IsDrawBarTrailer	59463	83	27854	1700	30,222651	9,5	63	clear	None	309	,8	Dry	night
59465	2012-03-22 20:03:40,180000+01:00	608	1	108	1934	2	None	59462	74	2383	568	93,263676	9,5	63	clear	None	309	,8	Dry	night
59466	2012-03-22 20:03:56,830000+01:00	1756	2	85	34617	6	None	59464	85	28054	1918	69,177671	9,5	63	clear	None	309	,8	Dry	night
59467	2012-03-22 20:04:02,710000+01:00	523	2	91	1743	2	None	59466	85	34617	1756	5,136282	9,5	63	clear	None	309	,8	Dry	night
59468	2012-03-22 20:04:04,230000+01:00	535	1	80	1691	2	None	59465	108	1934	608	23,847333	9,5	63	clear	None	309	,8	Dry	night
59469	2012-03-22 20:04:07,920000+01:00	536	2	82	3120	2	None	59467	91	1743	523	5,003099	9,5	63	clear	None	309	,8	Dry	night
59470	2012-03-22 20:04:29,420000+01:00	549	2	81	2902	2	None	59469	82	3120	536	21,264683	9,5	63	clear	None	309	,8	Dry	night
59471	2012-03-22 20:04:41+01:00	2000	1	76	24987	5	None	59468	80	1691	535	36,52925	9,5	63	clear	None	309	,8	Dry	night
59472	2012-03-22 20:05:36,330000+01:00	2050	2	87	35593	6	None	59470	81	2902	549	66,666	9,5	63	clear	None	309	,8	Dry	night
59473	2012-03-22 20:05:45,790000+01:00	529	1	78	1601	2	None	59471	76	24987	2000	63,842632	9,5	63	clear	None	309	,8	Dry	night
59474	2012-03-22 20:07:00,170000+01:00	557	1	80	1869	2	None	59473	78	1601	529	74,135846	9,5	64	clear	None	349	1,4	Dry	night
59475	2012-03-22 20:07:01,930000+01:00	537	1	81	2137	2	GapLessThan2Seconds	59474	80	1869	557	1,50935	9,5	64	clear	None	349	1,4	Dry	night
59476	2012-03-22 20:09:57,580000+01:00	2014	2	79	24354	4	IsDrawBarTrailer	59472	87	35593	2050	260,401724	9,5	64	clear	None	349	1,4	Dry	night
59477	2012-03-22 20:10:19,080000+01:00	568	2	97	3025	2	None	59476	79	24354	2014	20,582228	9,5	64	clear	None	349	1,4	Dry	night
59478	2012-03-22 20:11:19,760000+01:00	614	1	91	2181	2	None	59475	81	2137	537	257,591333	9,5	64	clear	None	349	1,4	Dry	night
59479	2012-03-22 20:12:06,170000+01:00	1935	2	85	27259	5	IsDrawBarTrailer	59477	97	3025	568	106,879196	9,5	64	clear	None	349	1,4	Dry	night
59480	2012-03-22 20:12:52,280000+01:00	557	2	85	3492	2	None	59479	85	27259	1935	45,290471	9,5	64	clear	None	349	1,4	Dry	night
59481	2012-03-22 20:13:00,900000+01:00	585	2	93	2896	2	None	59480	85	3492	557	8,384094	9,5	64	clear	None	349	1,4	Dry	night
59482	2012-03-22 20:13:25,350000+01:00	1712	2	82	28505	6	None	59481	93	2896	585	24,223548	9,5	64	clear	None	349	1,4	Dry	night
59483	2012-03-22 20:14:13,400000+01:00	1714	2	86	16867	5	None	59482	82	28505	1712	47,29839	9,5	64	clear	None	349	1,4	Dry	night
59484	2012-03-22 20:14:33,260000+01:00	464	1	88	602	2	None	59478	91	2181	614	193,257099	9,5	64	clear	None	349	1,4	Dry	night
59485	2012-03-22 20:15:13,400000+01:00	1717	2	80	26907	6	None	59483	86	16867	1714	59,282512	9,3	64	clear	None	298	1,6	Dry	night
59486	2012-03-22 20:16:13,140000+01:00	581	1	89	1993	2	None	59484	88	602	464	99,690182	9,3	64	clear	None	298	1,6	Dry	night
59487	2012-03-22 20:16:16,960000+01:00	532	2	86	2169	2	None	59485	80	26907	1717	62,78735	9,3	64	clear	None	298	1,6	Dry	night
59488	2012-03-22 20:16:57,220000+01:00	1986	2	89	31311	5	None	59487	86	2169	532	40,037302	9,3	64	clear	None	298	1,6	Dry	night
59489	2012-03-22 20:16:59,940000+01:00	466	2	83	2329	2	GapLessThan2Seconds	59488	89	31311	1986	1,916674	9,3	64	clear	None	298	1,6	Dry	night
59490	2012-03-22 20:17:09,870000+01:00	546	2	87	2614	2	None	59489	83	2329	466	9,72788	9,3	64	clear	None	298	1,6	Dry	night
59491	2012-03-22 20:17:47,420000+01:00	1640	2	89	30856	6	None	59490	87	2614	546	37,324069	9,3	64	clear	None	298	1,6	Dry	night
59492	2012-03-22 20:17:47,440000+01:00	637	1	89	453	3	Straddling, ReverseDirection, SensorCountMissMatch, SensorError	59486	89	1993	581	94,064989	9,3	64	clear	None	298	1,6	Dry	night
59493	2012-03-22 20:18:36,540000+01:00	513	1	75	1829	2	None	59492	89	453	637	48,842337	9,3	64	clear	None	298	1,6	Dry	night
59494	2012-03-22 20:19:04,480000+01:00	466	2	84	1621	2	None	59491	89	30856	1640	76,396629	9,3	64	clear	None	298	1,6	Dry	night
59495	2012-03-22 20:19:06,860000+01:00	767	1	78	1844	3	None	59493	75	1829	513	30,07376	9,3	64	clear	None	298	1,6	Dry	night
59496	2012-03-22 20:19:09,210000+01:00	937	1	78	2682	4	None	59495	78	1844	767	1,996	9,3	64	clear	None	298	1,6	Dry	night
59497	2012-03-22 20:20:24,130000+01:00	489	2	76	1938	2	None	59494	84	1621	466	79,450286	9,3	64	clear	None	298	1,6	Dry	night
59498	2012-03-22 20:20:26,260000+01:00	501	2	80	1940	2	GapLessThan2Seconds	59497	76	1938	489	1,898368	9,3	64	clear	None	298	1,6	Dry	night
59499	2012-03-22 20:20:31,360000+01:00	2062	2	84	45327	6	GrossWeightLaneViolation	59498	80	1940	501	4,87455	9,3	64	clear	None	298	1,6	Dry	night
59500	2012-03-22 20:21:19,310000+01:00	2032	2	87	26973	5	None	59499	84	45327	2062	47,066286	9,3	64	clear	None	298	1,6	Dry	night
59501	2012-03-22 20:22:47,530000+01:00	534	2	72	2458	2	None	59500	87	26973	2032	87,379172	9,3	64	clear	None	298	1,6	Dry	night
59502	2012-03-22 20:24:47,020000+01:00	422	1	87	352	2	ReverseDirection	59496	78	2682	937	337,377538	9,3	64	clear	None	298	1,6	Dry	night
59503	2012-03-22 20:25:20,050000+01:00	516	2	93	2596	2	None	59501	72	2458	534	152,253	9,3	64	clear	None	298	1,6	Dry	night
59504	2012-03-22 20:25:23,820000+01:00	577	2	100	2456	2	None	59503	93	2596	516	3,570258	9,3	64	clear	None	298	1,6	Dry	night
59505	2012-03-22 20:26:51,620000+01:00	919	1	81	13264	3	None	59502	87	352	422	124,425379	9,4	63	clear	None	259	1	Dry	night
59506	2012-03-22 20:26:55,280000+01:00	2037	1	81	31638	7	None	59505	81	13264	919	3,251556	9,4	63	clear	None	259	1	Dry	night
59507	2012-03-22 20:26:58,220000+01:00	686	1	83	2759	2	None	59506	81	31638	2037	2,034667	9,4	63	clear	None	259	1	Dry	night
59508	2012-03-22 20:29:15,440000+01:00	548	1	78	1768	2	None	59507	83	2759	686	136,922458	9,4	63	clear	None	259	1	Dry	night
59509	2012-03-22 20:31:07,270000+01:00	498	2	104	1743	2	None	59504	100	2456	577	343,24228	9,4	63	clear	None	259	1	Dry	night
59510	2012-03-22 20:31:44,900000+01:00	508	1	77	1333	2	None	59508	78	1768	548	149,207077	9,4	63	clear	None	259	1	Dry	night
59511	2012-03-22 20:31:48,670000+01:00	864	1	79	4060	3	None	59510	77	1333	508	3,532494	9,4	63	clear	None	259	1	Dry	night
59512	2012-03-22 20:31:50,710000+01:00	1695	1	81	14002	5	GapLessThan2Seconds	59511	79	4060	864	1,646278	9,4	63	clear	None	259	1	Dry	night
59513	2012-03-22 20:31:54,010000+01:00	531	1	79	1827	2	None	59512	81	14002	1695	2,546667	9,4	63	clear	None	259	1	Dry	night
59514	2012-03-22 20:31:57,190000+01:00	541	1	76	1915	2	None	59513	79	1827	531	2,938025	9,4	63	clear	None	259	1	Dry	night
59515	2012-03-22 20:33:10,740000+01:00	621	2	112	3486	2	None	59509	104	1743	498	123,297615	9,4	63	clear	None	259	1	Dry	night
59516	2012-03-22 20:33:21,570000+01:00	607	2	75	3324	2	None	59515	112	3486	621	10,630393	9,4	63	clear	None	259	1	Dry	night
59517	2012-03-22 20:34:27,210000+01:00	535	2	97	2761	2	None	59516	75	3324	607	65,34864	9,4	63	clear	None	259	1	Dry	night
59518	2012-03-22 20:34:39,860000+01:00	631	1	96	2578	2	None	59514	76	1915	541	162,413737	9,4	63	clear	None	259	1	Dry	night
59519	2012-03-22 20:36:18,320000+01:00	535	2	83	2389	2	None	59517	97	2761	535	110,911443	9,2	64	clear	None	6	,6	Dry	night
59520	2012-03-22 20:36:47,070000+01:00	1695	1	81	14515	6	None	59518	96	2578	631	126,973375	9,2	64	clear	None	6	,6	Dry	night
59521	2012-03-22 20:37:23,330000+01:00	491	1	77	1718	2	None	59520	81	14515	1695	35,506667	9,2	64	clear	None	6	,6	Dry	night
59522	2012-03-22 20:38:54,600000+01:00	584	2	88	2464	2	None	59519	83	2389	535	156,047952	9,2	64	clear	None	6	,6	Dry	night
59523	2012-03-22 20:39:21,050000+01:00	542	1	81	1856	2	LoopFailure	59521	77	1718	491	117,490442	9,2	64	clear	None	6	,6	Dry	night
59524	2012-03-22 20:40:24,340000+01:00	2040	1	88	17880	4	IsDrawBarTrailer	59523	81	1856	542	63,049111	9,2	64	clear	None	6	,6	Dry	night
59525	2012-03-22 20:40:34,140000+01:00	739	1	97	4148	2	None	59524	88	17880	2040	8,965455	9,2	64	clear	None	6	,6	Dry	night
59526	2012-03-22 20:40:44,140000+01:00	1967	2	83	33810	5	AxleWeightClassViolation, IsDrawBarTrailer	59522	88	2464	584	109,301091	9,2	64	clear	None	6	,6	Dry	night
59527	2012-03-22 20:40:48,740000+01:00	502	2	83	2702	2	None	59526	83	33810	1967	3,746843	9,2	64	clear	None	6	,6	Dry	night
59528	2012-03-22 20:41:38,180000+01:00	550	1	82	2131	2	None	59525	97	4148	739	63,765732	9,2	64	clear	None	6	,6	Dry	night
59529	2012-03-22 20:42:07,920000+01:00	570	2	87	2528	2	None	59527	83	2702	502	78,962265	9,2	64	clear	None	6	,6	Dry	night
59530	2012-03-22 20:43:29,310000+01:00	1137	2	87	11292	2	None	59529	87	2528	570	81,154138	9,2	64	clear	None	6	,6	Dry	night
59531	2012-03-22 20:45:59,230000+01:00	526	2	100	2639	2	None	59530	87	11292	1137	149,449517	9,2	64	clear	None	6	,6	Dry	night
59532	2012-03-22 20:46:24,960000+01:00	1747	1	79	26228	6	None	59528	82	2131	550	286,538537	9,1	65	clear	None	321	1,7	Dry	night
59533	2012-03-22 20:46:27,960000+01:00	499	1	79	1764	2	None	59532	79	26228	1747	2,203899	9,1	65	clear	None	321	1,7	Dry	night
59534	2012-03-22 20:51:03,480000+01:00	1720	2	75	33554	6	None	59531	100	2639	526	304,06064	9,1	65	clear	None	321	1,7	Dry	night
59535	2012-03-22 20:53:04,870000+01:00	604	1	80	2139	2	None	59533	79	1764	499	396,682608	9,1	65	clear	None	321	1,7	Dry	night
59536	2012-03-22 20:53:32,710000+01:00	582	1	90	1950	2	None	59535	80	2139	604	27,5682	9,1	65	clear	None	321	1,7	Dry	night
59537	2012-03-22 20:53:34,650000+01:00	515	1	82	1632	2	GapLessThan2Seconds	59536	90	1950	582	1,7072	9,1	65	clear	None	321	1,7	Dry	night
59538	2012-03-22 20:54:54,690000+01:00	522	1	75	1862	2	None	59537	82	1632	515	79,813902	9,1	65	clear	None	321	1,7	Dry	night
59539	2012-03-22 20:55:02,800000+01:00	1737	2	73	44428	6	None	59534	75	33554	1720	238,4944	8,7	67	clear	None	11	0	Dry	night
59540	2012-03-22 20:55:15,830000+01:00	553	2	107	2158	2	None	59539	73	44428	1737	12,173397	8,7	67	clear	None	11	0	Dry	night
59541	2012-03-22 20:55:21,950000+01:00	545	2	83	2561	2	None	59540	107	2158	553	5,933944	8,7	67	clear	None	11	0	Dry	night
59542	2012-03-22 20:55:58,910000+01:00	575	1	105	2530	2	None	59538	75	1862	522	63,96944	8,7	67	clear	None	11	0	Dry	night
59543	2012-03-22 20:56:20,980000+01:00	556	1	83	2034	2	None	59542	105	2530	575	21,872857	8,7	67	clear	None	11	0	Dry	night
59544	2012-03-22 20:57:00,850000+01:00	2000	2	90	30203	6	None	59541	83	2561	545	98,663614	8,7	67	clear	None	11	0	Dry	night
59545	2012-03-22 20:57:33,070000+01:00	584	2	99	1840	2	None	59544	90	30203	2000	31,42	8,7	67	clear	None	11	0	Dry	night
59546	2012-03-22 21:00:42,880000+01:00	1696	2	83	33461	6	None	59545	99	1840	584	189,597636	8,7	67	clear	None	11	0	Dry	night
59547	2012-03-22 21:01:46,050000+01:00	1744	1	83	24340	5	None	59543	83	2034	556	324,828843	8,7	67	clear	None	11	0	Dry	night
59548	2012-03-22 21:02:27,230000+01:00	581	2	86	2073	2	None	59546	83	33461	1696	103,614386	8,7	67	clear	None	11	0	Dry	night
59549	2012-03-22 21:02:41,300000+01:00	527	2	89	2331	2	None	59548	86	2073	581	13,826791	8,7	67	clear	None	11	0	Dry	night
59550	2012-03-22 21:03:42,250000+01:00	429	1	100	1234	2	Straddling, ReverseDirection	59547	83	24340	1744	115,443566	8,7	67	clear	None	11	0	Dry	night
59551	2012-03-22 21:04:50,370000+01:00	1954	2	87	29417	5	IsDrawBarTrailer	59549	89	2331	527	128,856831	8,7	67	clear	None	11	0	Dry	night
59552	2012-03-22 21:04:59,700000+01:00	1721	1	82	20873	6	None	59550	100	1234	429	77,29556	8,7	67	clear	None	11	0	Dry	night
59553	2012-03-22 21:05:22,660000+01:00	1730	1	84	22202	6	None	59552	82	20873	1721	22,204439	8,7	67	clear	None	11	0	Dry	night
59554	2012-03-22 21:05:24,070000+01:00	2072	2	80	25632	6	None	59551	87	29417	1954	32,891448	8,7	67	clear	None	11	0	Dry	night
59555	2012-03-22 21:05:24,970000+01:00	2035	1	83	14167	4	GapLessThan2Seconds	59553	84	22202	1730	1,568571	8,7	67	clear	None	11	0	Dry	night
59556	2012-03-22 21:05:37,490000+01:00	1680	2	84	38169	6	None	59554	80	25632	2072	12,4876	8,7	67	clear	None	11	0	Dry	night
59557	2012-03-22 21:06:59,790000+01:00	527	2	85	2804	2	None	59556	84	38169	1680	81,58	8,3	69	clear	None	28	1,3	Dry	night
59560	2012-03-22 21:08:19,240000+01:00	1872	2	85	12617	5	None	59557	85	2804	527	79,2268	8,3	69	clear	None	28	1,3	Dry	night
59558	2012-03-22 21:08:19,240000+01:00	712	1	85	7092	3	ReverseDirection	59555	83	14167	2035	173,387349	8,3	69	clear	None	28	1,3	Dry	night
59559	2012-03-22 21:08:19,670000+01:00	747	1	85	5065	2	ReverseDirection, GapLessThan5Metres, GapLessThan2Seconds	59558	85	7092	712	,128447	8,3	69	clear	None	28	1,3	Dry	night
59562	2012-03-22 21:09:21,100000+01:00	1686	1	87	18356	6	None	59559	85	5065	747	61,113624	8,3	69	clear	None	28	1,3	Dry	night
59561	2012-03-22 21:09:21,120000+01:00	466	2	87	698	2	ReverseDirection, LoopFailure	59560	85	12617	1872	61,087153	8,3	69	clear	None	28	1,3	Dry	night
59563	2012-03-22 21:12:31,990000+01:00	1719	1	84	35867	6	None	59562	87	18356	1686	190,192345	8,3	69	clear	None	28	1,3	Dry	night
59564	2012-03-22 21:13:20,920000+01:00	466	1	85	2086	2	ReverseDirection	59563	84	35867	1719	48,193286	8,3	69	clear	None	28	1,3	Dry	night
59565	2012-03-22 21:13:20,920000+01:00	1618	2	85	17937	6	None	59561	87	698	466	239,607172	8,3	69	clear	None	28	1,3	Dry	night
59566	2012-03-22 21:13:21,340000+01:00	185	1	85	1120	2	ReverseDirection, LoopFailure, GapLessThan2Seconds	59564	85	2086	466	,222635	8,3	69	clear	None	28	1,3	Dry	night
59567	2012-03-22 21:15:24,480000+01:00	963	1	74	1990	3	None	59566	85	1120	185	123,061647	8,3	69	clear	None	315	0	Dry	night
59568	2012-03-22 21:17:25,980000+01:00	541	1	86	1809	2	None	59567	74	1990	963	121,031514	8,3	69	clear	None	315	0	Dry	night
59569	2012-03-22 21:17:52,960000+01:00	533	2	70	2452	2	None	59565	85	17937	1618	271,354729	8,3	69	clear	None	315	0	Dry	night
59570	2012-03-22 21:18:29,650000+01:00	498	1	76	1598	2	None	59568	86	1809	541	63,443535	8,3	69	clear	None	315	0	Dry	night
59571	2012-03-22 21:22:09,600000+01:00	574	2	104	2392	2	None	59569	70	2452	533	256,365886	8,3	69	clear	None	315	0	Dry	night
59572	2012-03-22 21:22:12,300000+01:00	516	2	98	879	2	SensorCountMissMatch	59571	104	2392	574	2,501308	8,3	69	clear	None	315	0	Dry	night
59573	2012-03-22 21:25:13,120000+01:00	1741	1	80	32238	6	None	59570	76	1598	498	403,234105	8,3	69	clear	None	315	0	Dry	night
59574	2012-03-22 21:25:59,160000+01:00	497	2	111	528	2	None	59572	98	879	516	226,670449	8,3	69	clear	None	315	0	Dry	night
59575	2012-03-22 21:26:30,090000+01:00	1771	1	76	31555	6	None	59573	80	32238	1741	76,18655	8,1	69	clear	None	62	0	Dry	night
59576	2012-03-22 21:26:34,430000+01:00	766	1	76	3583	2	None	59575	76	31555	1771	3,501105	8,1	69	clear	None	62	0	Dry	night
59577	2012-03-22 21:26:42,750000+01:00	1752	1	77	33329	6	None	59576	76	3583	766	7,957158	8,1	69	clear	None	62	0	Dry	night
59578	2012-03-22 21:26:45,080000+01:00	451	1	75	1033	2	GapLessThan2Seconds	59577	77	33329	1752	1,510883	8,1	69	clear	None	62	0	Dry	night
59579	2012-03-22 21:29:32,440000+01:00	521	1	92	1428	2	None	59578	75	1033	451	167,14352	8,1	69	clear	None	62	0	Dry	night
59580	2012-03-22 21:30:01,710000+01:00	2034	1	90	32091	6	None	59579	92	1428	521	29,06613	8,1	69	clear	None	62	0	Dry	night
59581	2012-03-22 21:31:10,520000+01:00	1985	2	88	30129	5	None	59574	111	528	497	311,198811	8,1	69	clear	None	62	0	Dry	night
59582	2012-03-22 21:32:01,320000+01:00	2047	2	81	30244	6	None	59581	88	30129	1985	49,987955	8,1	69	clear	None	62	0	Dry	night
59583	2012-03-22 21:32:02,860000+01:00	1700	2	82	23483	5	GapLessThan2Seconds	59582	81	30244	2047	,630222	8,1	69	clear	None	62	0	Dry	night
59584	2012-03-22 21:32:05,780000+01:00	1669	2	78	32280	6	None	59583	82	23483	1700	2,173659	8,1	69	clear	None	62	0	Dry	night
59585	2012-03-22 21:32:25,430000+01:00	480	1	86	619	2	None	59580	90	32091	2034	142,9064	8,1	69	clear	None	62	0	Dry	night
59586	2012-03-22 21:34:37,790000+01:00	533	2	84	2425	2	None	59584	78	32280	1669	151,239692	8,1	69	clear	None	62	0	Dry	night
59587	2012-03-22 21:35:06,450000+01:00	566	1	87	2096	2	None	59585	86	619	480	160,81907	7,7	71	clear	None	152	0	Dry	night
59588	2012-03-22 21:35:54,880000+01:00	979	2	87	3765	4	None	59586	84	2425	533	76,861571	7,7	71	clear	None	152	0	Dry	night
59589	2012-03-22 21:36:24,830000+01:00	524	2	79	2639	2	None	59588	87	3765	979	29,544897	7,7	71	clear	None	152	0	Dry	night
59590	2012-03-22 21:36:38,520000+01:00	566	2	87	1696	2	None	59589	79	2639	524	13,451215	7,7	71	clear	None	152	0	Dry	night
59591	2012-03-22 21:38:06,600000+01:00	555	2	78	2608	2	None	59590	87	1696	566	87,845793	7,7	71	clear	None	152	0	Dry	night
59592	2012-03-22 21:38:09,800000+01:00	526	2	76	2408	2	None	59591	78	2608	555	2,943846	7,7	71	clear	None	152	0	Dry	night
59593	2012-03-22 21:38:12,900000+01:00	566	2	73	2274	2	None	59592	76	2408	526	2,850842	7,7	71	clear	None	152	0	Dry	night
59594	2012-03-22 21:39:23,230000+01:00	555	2	109	2509	2	None	59593	73	2274	566	70,050877	7,7	71	clear	None	152	0	Dry	night
59595	2012-03-22 21:39:42,490000+01:00	1713	1	90	36374	6	None	59587	87	2096	566	275,805793	7,7	71	clear	None	152	0	Dry	night
59596	2012-03-22 21:40:46,870000+01:00	497	1	53	710	2	None	59595	90	36374	1713	63,6948	7,7	71	clear	None	152	0	Dry	night
59597	2012-03-22 21:41:02,230000+01:00	516	1	79	1583	2	None	59596	53	710	497	15,022415	7,7	71	clear	None	152	0	Dry	night
59598	2012-03-22 21:41:38,800000+01:00	1697	2	87	39149	6	None	59594	109	2509	555	135,386697	7,7	71	clear	None	152	0	Dry	night
59599	2012-03-22 21:43:03,360000+01:00	727	1	89	3147	2	None	59597	79	1583	516	120,894861	7,7	71	clear	None	152	0	Dry	night
59600	2012-03-22 21:43:25,300000+01:00	521	2	66	2235	2	None	59598	87	39149	1697	105,797793	7,7	71	clear	None	152	0	Dry	night
59601	2012-03-22 21:44:41,280000+01:00	595	2	137	2599	2	SpeedingSite	59600	66	2235	521	75,695818	7,7	71	clear	None	152	0	Dry	night
59602	2012-03-22 21:45:50,190000+01:00	595	2	114	3186	2	None	59601	137	2599	595	68,75365	7,7	71	clear	None	152	0	Dry	night
59603	2012-03-22 21:45:54,550000+01:00	615	2	111	2642	2	None	59602	114	3186	595	4,172105	7,7	71	clear	None	152	0	Dry	night
59604	2012-03-22 21:46:09,210000+01:00	1766	1	87	21176	5	None	59599	89	3147	727	185,555933	7,5	72	clear	None	354	0	Dry	night
59605	2012-03-22 21:46:13,230000+01:00	565	1	92	2317	2	None	59604	87	21176	1766	3,289241	7,5	72	clear	None	354	0	Dry	night
59606	2012-03-22 21:49:13,100000+01:00	2060	2	87	36554	6	None	59603	111	2642	615	198,350541	7,5	72	clear	None	354	0	Dry	night
59608	2012-03-22 21:49:14,830000+01:00	1668	2	84	40075	6	GapLessThan2Seconds, SensorCountMissMatch	59606	87	36554	2060	,877586	7,5	72	clear	None	354	0	Dry	night
59607	2012-03-22 21:49:14,980000+01:00	908	1	88	743	2	SensorFailure, SensorError	59605	92	2317	565	181,528913	7,5	72	clear	None	354	0	Dry	night
59609	2012-03-22 21:49:20,720000+01:00	1689	2	85	35184	6	None	59608	84	40075	1668	5,175143	7,5	72	clear	None	354	0	Dry	night
59610	2012-03-22 21:53:20,190000+01:00	500	2	74	2144	2	None	59609	85	35184	1689	238,754659	7,5	72	clear	None	354	0	Dry	night
59611	2012-03-22 21:55:10,510000+01:00	483	1	75	1150	2	None	59607	88	743	908	355,158545	7,5	73	clear	None	84	0	Dry	night
59612	2012-03-22 21:55:37,620000+01:00	631	1	80	2514	2	None	59611	75	1150	483	26,87816	7,5	73	clear	None	84	0	Dry	night
59613	2012-03-22 21:57:07,700000+01:00	466	1	82	1413	2	None	59612	80	2514	631	89,79605	7,5	73	clear	None	84	0	Dry	night
59614	2012-03-22 21:58:05,160000+01:00	560	1	92	1750	2	None	59613	82	1413	466	57,255415	7,5	73	clear	None	84	0	Dry	night
59615	2012-03-22 21:58:10,530000+01:00	1633	2	87	21150	5	None	59610	74	2144	500	290,096757	7,5	73	clear	None	84	0	Dry	night
59616	2012-03-22 21:58:38,120000+01:00	503	2	74	2240	2	None	59615	87	21150	1633	26,914276	7,5	73	clear	None	84	0	Dry	night
59617	2012-03-22 22:02:13,410000+01:00	572	2	103	2603	2	None	59616	74	2240	503	215,045297	7,5	73	clear	None	84	0	Dry	night
59618	2012-03-22 22:03:24,180000+01:00	571	2	99	2644	2	None	59617	103	2603	572	70,570078	7,5	73	clear	None	84	0	Dry	night
59619	2012-03-22 22:04:33,920000+01:00	1731	1	87	27269	6	None	59614	92	1750	560	388,54087	7,5	73	clear	None	84	0	Dry	night
59620	2012-03-22 22:06:31,670000+01:00	579	1	79	1952	2	None	59619	87	27269	1731	117,033724	7,2	73	clear	None	141	0	Dry	night
59621	2012-03-22 22:06:33,350000+01:00	558	1	79	1762	2	GapLessThan2Seconds	59620	79	1952	579	1,416152	7,2	73	clear	None	141	0	Dry	night
59622	2012-03-22 22:07:51,180000+01:00	546	2	110	2191	2	None	59618	99	2644	571	266,792364	7,2	73	clear	None	141	0	Dry	night
59623	2012-03-22 22:08:41,170000+01:00	2035	1	88	23558	6	None	59621	79	1762	558	127,565722	7,2	73	clear	None	141	0	Dry	night
59624	2012-03-22 22:10:07,180000+01:00	1694	2	87	25556	6	None	59622	110	2191	546	135,821309	7,2	73	clear	None	141	0	Dry	night
59625	2012-03-22 22:10:31,180000+01:00	457	2	73	762	2	None	59624	87	25556	1694	23,299034	7,2	73	clear	None	141	0	Dry	night
59626	2012-03-22 22:10:40,500000+01:00	529	1	87	1781	2	None	59623	88	23558	2035	118,4975	7,2	73	clear	None	141	0	Dry	night
59627	2012-03-22 22:11:01,600000+01:00	652	2	114	3172	2	None	59625	73	762	457	30,19463	7,2	73	clear	None	141	0	Dry	night
59628	2012-03-22 22:11:32,840000+01:00	560	2	104	2725	2	None	59627	114	3172	652	31,034105	7,2	73	clear	None	141	0	Dry	night
59629	2012-03-22 22:14:05,590000+01:00	2110	1	89	17661	4	IsDrawBarTrailer	59626	87	1781	529	204,871103	7,2	73	clear	None	141	0	Dry	night
59630	2012-03-22 22:14:09,790000+01:00	577	2	97	2217	2	None	59628	104	2725	560	156,756154	7,2	73	clear	None	141	0	Dry	night
59631	2012-03-22 22:14:21,400000+01:00	1688	1	88	20762	6	None	59629	89	17661	2110	14,956517	7,2	73	clear	None	141	0	Dry	night
59632	2012-03-22 22:16:49,220000+01:00	580	1	97	2636	2	None	59631	88	20762	1688	147,129455	7	74	clear	None	186	0	Dry	night
59633	2012-03-22 22:20:48,390000+01:00	470	1	86	1480	2	None	59632	97	2636	580	238,954742	7	74	clear	None	186	0	Dry	night
59634	2012-03-22 22:22:27,400000+01:00	2025	1	89	29133	6	None	59633	86	1480	470	98,813256	7	74	clear	None	186	0	Dry	night
59635	2012-03-22 22:23:11,020000+01:00	1677	2	87	42680	6	None	59630	97	2217	577	541,015856	7	74	clear	None	186	0	Dry	night
59636	2012-03-22 22:24:30,570000+01:00	1977	1	87	37472	7	None	59634	89	29133	2025	122,350899	7	74	clear	None	186	0	Dry	night
59637	2012-03-22 22:27:04,700000+01:00	616	2	80	3693	2	None	59635	87	42680	1677	232,986069	7	74	clear	None	141	1,9	Dry	night
59638	2012-03-22 22:28:47,680000+01:00	577	1	88	2092	2	None	59636	87	37472	1977	256,291931	7	74	clear	None	141	1,9	Dry	night
59639	2012-03-22 22:28:50,370000+01:00	520	1	89	1291	2	None	59638	88	2092	577	2,453955	7	74	clear	None	141	1,9	Dry	night
59640	2012-03-22 22:35:07,360000+01:00	577	1	86	2011	2	None	59639	89	1291	520	376,779663	7,1	74	clear	None	186	1,1	Dry	night
59641	2012-03-22 22:35:13,520000+01:00	566	1	82	1895	2	None	59640	86	2011	577	5,918465	7,1	74	clear	None	186	1,1	Dry	night
59642	2012-03-22 22:37:56,860000+01:00	526	2	74	2542	2	None	59637	80	3693	616	651,8828	7,1	74	clear	None	186	1,1	Dry	night
59643	2012-03-22 22:39:34,920000+01:00	507	1	66	1582	2	None	59641	82	1895	566	261,151512	7,1	74	clear	None	186	1,1	Dry	night
59644	2012-03-22 22:39:37,650000+01:00	515	2	83	2575	2	None	59642	74	2542	526	100,534108	7,1	74	clear	None	186	1,1	Dry	night
59645	2012-03-22 22:40:47,300000+01:00	571	2	87	2881	2	None	59644	83	2575	515	69,426627	7,1	74	clear	None	186	1,1	Dry	night
59646	2012-03-22 22:41:30,570000+01:00	1577	1	88	13230	6	Straddling	59643	66	1582	507	115,373455	7,1	74	clear	None	186	1,1	Dry	night
59647	2012-03-22 22:45:25,990000+01:00	568	2	100	2670	2	None	59645	87	2881	571	278,453724	7,1	74	clear	None	186	1,1	Dry	night
59648	2012-03-22 22:46:30,280000+01:00	1671	1	88	19699	6	None	59646	88	13230	1577	299,064864	6,9	75	clear	None	276	0	Dry	night
59649	2012-03-22 22:49:17,550000+01:00	534	1	84	1546	2	None	59648	88	19699	1671	166,586409	6,9	75	clear	None	276	0	Dry	night
59650	2012-03-22 22:49:19,150000+01:00	1707	1	83	27738	6	GapLessThan2Seconds	59649	84	1546	534	1,371143	6,9	75	clear	None	276	0	Dry	night
59651	2012-03-22 22:49:21,780000+01:00	2002	1	83	21387	5	GapLessThan2Seconds	59650	83	27738	1707	1,889614	6,9	75	clear	None	276	0	Dry	night
59652	2012-03-22 22:49:23,660000+01:00	1668	1	83	27460	6	GapLessThan2Seconds	59651	83	21387	2002	1,011663	6,9	75	clear	None	276	0	Dry	night
59653	2012-03-22 22:49:35,900000+01:00	701	1	96	3019	2	None	59652	83	27460	1668	11,51653	6,9	75	clear	None	276	0	Dry	night
59654	2012-03-22 22:50:34,310000+01:00	543	2	101	2456	2	None	59647	100	2670	568	308,11552	6,9	75	clear	None	276	0	Dry	night
59655	2012-03-22 22:51:17,280000+01:00	541	1	75	1732	2	None	59653	96	3019	701	101,117125	6,9	75	clear	None	276	0	Dry	night
59657	2012-03-22 22:53:00,340000+01:00	1653	1	90	9932	6	None	59655	75	1732	541	102,80032	6,9	75	clear	None	276	0	Dry	night
59656	2012-03-22 22:53:00,350000+01:00	585	2	90	4687	3	ReverseDirection	59654	101	2456	543	145,846455	6,9	75	clear	None	276	0	Dry	night
59658	2012-03-22 22:53:00,760000+01:00	417	2	91	5154	3	ReverseDirection, GapLessThan5Metres, LoopFailure, GapLessThan2Seconds	59656	90	4687	585	,176	6,9	75	clear	None	276	0	Dry	night
59659	2012-03-22 22:53:39,590000+01:00	520	2	89	2814	2	None	59658	91	5154	417	38,665033	6,9	75	clear	None	276	0	Dry	night
59660	2012-03-22 22:56:36,320000+01:00	630	1	84	3400	2	None	59657	90	9932	1653	215,3188	6,9	75	clear	None	264	,5	Dry	night
59661	2012-03-22 22:57:32,100000+01:00	573	1	91	2011	2	None	59660	84	3400	630	55,51	6,9	75	clear	None	264	,5	Dry	night
59662	2012-03-22 23:01:37,360000+01:00	578	1	91	2071	2	None	59661	91	2011	573	245,033319	6,9	75	clear	None	264	,5	Dry	night
59663	2012-03-22 23:02:17,640000+01:00	1680	1	90	18090	6	None	59662	91	2071	578	40,051341	6,9	75	clear	None	264	,5	Dry	night
59664	2012-03-22 23:02:34,930000+01:00	432	1	85	546	2	Straddling	59663	90	18090	1680	16,618	6,9	75	clear	None	264	,5	Dry	night
59665	2012-03-22 23:04:06,380000+01:00	1703	2	84	39388	6	None	59659	89	2814	520	626,579663	6,9	75	clear	None	264	,5	Dry	night
59666	2012-03-22 23:04:40,840000+01:00	1712	1	89	22154	5	None	59664	85	546	432	125,727035	6,9	75	clear	None	264	,5	Dry	night
59667	2012-03-22 23:06:29,150000+01:00	587	1	108	1733	2	None	59666	89	22154	1712	107,617506	6,8	76	clear	None	163	0	Dry	night
59668	2012-03-22 23:07:30,380000+01:00	588	1	102	1798	2	None	59667	108	1733	587	61,034333	6,8	76	clear	None	163	0	Dry	night
59671	2012-03-22 23:08:11,970000+01:00	1697	1	87	13890	6	None	59668	102	1798	588	41,382471	6,8	76	clear	None	163	0	Dry	night
59669	2012-03-22 23:08:11,990000+01:00	557	2	87	5268	3	ReverseDirection	59665	84	39388	1703	244,880143	6,8	76	clear	None	163	0	Dry	night
59670	2012-03-22 23:08:12,360000+01:00	406	2	87	3779	3	ReverseDirection, GapLessThan5Metres, GapLessThan2Seconds	59669	87	5268	557	,139517	6,8	76	clear	None	163	0	Dry	night
59672	2012-03-22 23:11:00,420000+01:00	575	1	87	2172	2	None	59671	87	13890	1697	167,747793	6,8	76	clear	None	163	0	Dry	night
59673	2012-03-22 23:12:17,310000+01:00	424	2	94	565	2	None	59670	87	3779	406	244,782	6,8	76	clear	None	163	0	Dry	night
59674	2012-03-22 23:12:59,570000+01:00	1720	1	83	19302	4	None	59672	87	2172	575	118,912069	6,8	76	clear	None	163	0	Dry	night
59675	2012-03-22 23:13:02,510000+01:00	526	1	84	2364	2	None	59674	83	19302	1720	2,193976	6,8	76	clear	None	163	0	Dry	night
59676	2012-03-22 23:13:13,400000+01:00	1684	1	79	9422	5	None	59675	84	2364	526	10,664571	6,8	76	clear	None	163	0	Dry	night
59677	2012-03-22 23:14:14,640000+01:00	516	2	88	1973	2	None	59673	94	565	424	117,167617	6,8	76	clear	None	163	0	Dry	night
59678	2012-03-22 23:14:16,920000+01:00	505	2	86	2190	2	None	59677	88	1973	516	2,068909	6,8	76	clear	None	163	0	Dry	night
59679	2012-03-22 23:15:38,760000+01:00	475	2	89	2020	2	None	59678	86	2190	505	81,628605	6,3	77	clear	None	146	0	Dry	night
59680	2012-03-22 23:17:58,110000+01:00	639	1	92	2344	2	None	59676	79	9422	1684	283,942608	6,3	77	clear	None	146	0	Dry	night
59681	2012-03-22 23:18:04,400000+01:00	1929	2	87	21934	5	IsDrawBarTrailer	59679	89	2020	475	145,447865	6,3	77	clear	None	146	0	Dry	night
59682	2012-03-22 23:18:49,180000+01:00	1711	1	87	29652	6	None	59680	92	2344	639	50,819957	6,3	77	clear	None	146	0	Dry	night
59683	2012-03-22 23:20:39,940000+01:00	1729	1	91	33620	6	None	59682	87	29652	1711	110,052	6,3	77	clear	None	146	0	Dry	night
59684	2012-03-22 23:23:12,680000+01:00	2019	2	81	43488	6	None	59681	87	21934	1929	307,481793	6,3	77	clear	None	146	0	Dry	night
59685	2012-03-22 23:25:08,560000+01:00	1688	1	83	10984	6	None	59683	91	33620	1729	267,936	6,3	77	clear	None	146	0	Dry	night
59686	2012-03-22 23:25:08,580000+01:00	466	2	83	1873	2	ReverseDirection, LoopFailure	59684	81	43488	2019	115,002667	6,3	77	clear	None	146	0	Dry	night
59687	2012-03-22 23:25:08,770000+01:00	706	2	83	445	2	ReverseDirection, GapLessThan5Metres, LoopFailure, SensorCountMissMatch	59686	83	1873	466	-,01212	6,3	77	clear	None	146	0	Dry	night
59688	2012-03-22 23:25:43,180000+01:00	632	2	82	4519	2	None	59687	83	445	706	34,103783	6,3	77	clear	None	146	0	Dry	night
59689	2012-03-22 23:32:27,840000+01:00	1683	1	79	18299	6	None	59685	83	10984	1688	438,547855	6,3	78	clear	None	107	0	Dry	night
59690	2012-03-22 23:32:56,990000+01:00	1995	1	91	24811	5	None	59689	79	18299	1683	28,383063	6,3	78	clear	None	107	0	Dry	night
59691	2012-03-22 23:42:28,220000+01:00	2094	1	90	27271	6	None	59690	91	24811	1995	570,440769	6,3	78	clear	None	169	1,8	Dry	night
59692	2012-03-22 23:42:30,850000+01:00	595	1	89	2403	2	GapLessThan2Seconds	59691	90	27271	2094	1,7924	6,3	78	clear	None	169	1,8	Dry	night
59693	2012-03-22 23:43:02,930000+01:00	467	2	100	1425	2	None	59688	82	4519	632	1039,472537	6,3	78	clear	None	169	1,8	Dry	night
59694	2012-03-22 23:43:15,960000+01:00	1699	1	77	24373	6	None	59692	89	2403	595	44,869326	6,3	78	clear	None	169	1,8	Dry	night
59695	2012-03-22 23:43:20,710000+01:00	1340	2	74	17530	6	Straddling, ReverseDirection	59693	100	1425	467	17,61188	6,3	78	clear	None	169	1,8	Dry	night
59696	2012-03-22 23:44:45,800000+01:00	2003	1	88	22745	5	None	59694	77	24373	1699	89,045662	6,3	78	clear	None	169	1,8	Dry	night
59697	2012-03-22 23:45:24,540000+01:00	1660	2	87	38513	6	None	59695	74	17530	1340	123,178108	6,3	78	clear	None	169	1,8	Dry	night
59698	2012-03-22 23:45:27,080000+01:00	1668	2	84	37023	6	GapLessThan2Seconds	59697	87	38513	1660	1,853103	6,3	78	clear	None	169	1,8	Dry	night
59699	2012-03-22 23:45:30,550000+01:00	1697	2	85	37812	6	None	59698	84	37023	1668	2,755143	6,3	78	clear	None	169	1,8	Dry	night
59700	2012-03-22 23:45:36,040000+01:00	2053	2	89	21857	4	IsDrawBarTrailer	59699	85	37812	1697	4,771271	6,3	78	clear	None	169	1,8	Dry	night
59701	2012-03-22 23:47:41,250000+01:00	1485	2	82	19661	3	None	59700	89	21857	2053	124,379573	6,2	79	clear	None	146	1,1	Dry	night
59702	2012-03-22 23:49:27,370000+01:00	414	1	147	2036	2	SpeedingSite	59696	88	22745	2003	280,750591	6,2	79	clear	None	146	1,1	Dry	night
59703	2012-03-22 23:49:48,820000+01:00	506	2	96	1859	2	None	59701	82	19661	1485	126,918049	6,2	79	clear	None	146	1,1	Dry	night
59704	2012-03-22 23:52:55,180000+01:00	1718	1	88	30715	5	None	59702	147	2036	414	207,708612	6,2	79	clear	None	146	1,1	Dry	night
59705	2012-03-22 23:53:08,010000+01:00	534	2	79	2857	2	None	59703	96	1859	506	199,00025	6,2	79	clear	None	146	1,1	Dry	night
59706	2012-03-22 23:53:09,060000+01:00	524	2	77	2197	2	GapLessThan2Seconds	59705	79	2857	534	,806658	6,2	79	clear	None	146	1,1	Dry	night
59707	2012-03-22 23:53:14,080000+01:00	1712	1	84	12617	6	None	59704	88	30715	1718	18,197182	6,2	79	clear	None	146	1,1	Dry	night
59708	2012-03-23 00:00:15,780000+01:00	1963	1	79	18518	5	None	59707	84	12617	1712	420,966286	6,2	78	clear	None	113	,9	Dry	night
59709	2012-03-23 00:00:36,200000+01:00	2070	1	88	19221	5	None	59708	79	18518	1963	19,525468	6,2	78	clear	None	113	,9	Dry	night
59710	2012-03-23 00:04:36,020000+01:00	602	1	84	2176	2	None	59709	88	19221	2070	238,973182	6,2	78	clear	None	113	,9	Dry	night
59711	2012-03-23 00:07:39,560000+01:00	2061	1	88	26024	6	None	59710	84	2176	602	183,282	5,9	79	clear	None	197	1,1	Dry	night
59712	2012-03-23 00:09:09,950000+01:00	682	2	104	3192	2	None	59706	77	2197	524	960,645013	5,9	79	clear	None	197	1,1	Dry	night
59713	2012-03-23 00:12:19,700000+01:00	523	2	91	2717	2	None	59712	104	3192	682	189,513923	5,9	79	clear	None	197	1,1	Dry	night
59714	2012-03-23 00:13:50,040000+01:00	2054	1	89	34100	6	None	59711	88	26024	2061	369,636864	5,9	79	clear	None	197	1,1	Dry	night
59716	2012-03-23 00:26:55,050000+01:00	1700	1	90	10933	5	None	59714	89	34100	2054	784,179169	5,7	81	clear	None	191	0	Dry	night
59715	2012-03-23 00:26:55,070000+01:00	466	2	90	274	2	ReverseDirection, LoopFailure, SensorCountMissMatch	59713	91	2717	523	875,163099	5,7	81	clear	None	191	0	Dry	night
59717	2012-03-23 00:28:02,920000+01:00	531	2	99	2170	2	None	59715	90	274	466	67,6636	5,7	81	clear	None	191	0	Dry	night
59718	2012-03-23 00:28:29,690000+01:00	611	2	126	2470	2	None	59717	99	2170	531	26,576909	5,7	81	clear	None	191	0	Dry	night
59719	2012-03-23 00:29:17,110000+01:00	1709	1	82	14978	5	None	59716	90	10933	1700	141,38	5,7	81	clear	None	191	0	Dry	night
59720	2012-03-23 00:32:19,260000+01:00	1952	2	85	27534	6	None	59718	126	2470	611	229,395429	5,7	81	clear	None	191	0	Dry	night
59721	2012-03-23 00:32:53,940000+01:00	544	2	96	2417	2	None	59720	85	27534	1952	33,853271	5,7	81	clear	None	191	0	Dry	night
59722	2012-03-23 00:36:22,720000+01:00	2016	1	82	18206	4	IsDrawBarTrailer	59719	82	14978	1709	424,859707	5,7	80	clear	None	191	1,8	Dry	night
59723	2012-03-23 00:39:40,260000+01:00	1736	1	88	20215	5	None	59722	82	18206	2016	196,654927	5,7	80	clear	None	191	1,8	Dry	night
59724	2012-03-23 00:43:54,260000+01:00	1706	2	86	38564	6	None	59721	96	2417	544	660,116	5,7	80	clear	None	191	1,8	Dry	night
59725	2012-03-23 00:45:16,560000+01:00	1681	2	84	39242	6	None	59724	86	38564	1706	81,58586	5,7	80	clear	None	191	1,8	Dry	night
59726	2012-03-23 00:48:45,780000+01:00	511	2	90	1412	2	None	59725	84	39242	1681	208,499571	5,5	81	clear	None	169	1,5	Dry	night
59728	2012-03-23 00:52:36,170000+01:00	1658	1	85	8291	4	None	59723	88	20215	1736	775,199818	5,5	81	clear	None	169	1,5	Dry	night
59727	2012-03-23 00:52:36,190000+01:00	517	2	85	1497	2	ReverseDirection	59726	90	1412	511	230,2056	5,5	81	clear	None	169	1,5	Dry	night
59729	2012-03-23 00:58:38,620000+01:00	2001	1	89	22453	5	None	59728	85	8291	1658	361,747788	5,5	82	clear	None	197	1,3	Dry	night
59730	2012-03-23 01:01:47,730000+01:00	1722	1	83	20866	6	None	59729	89	22453	2001	188,300607	5,5	82	clear	None	197	1,3	Dry	night
59731	2012-03-23 01:02:32,990000+01:00	568	1	101	2611	2	None	59730	83	20866	1722	44,513108	5,5	82	clear	None	197	1,3	Dry	night
59732	2012-03-23 01:06:21,810000+01:00	1706	1	89	24271	6	None	59731	101	2611	568	228,617545	5,3	82	clear	None	180	1,8	Dry	night
59733	2012-03-23 01:10:33,140000+01:00	2071	1	90	22423	6	None	59732	89	24271	1706	250,639933	5,3	82	clear	None	180	1,8	Dry	night
59734	2012-03-23 01:10:38,380000+01:00	570	1	83	1720	2	None	59733	90	22423	2071	4,4116	5,3	82	clear	None	180	1,8	Dry	night
59735	2012-03-23 01:15:41,230000+01:00	1712	1	84	16689	6	None	59734	83	1720	570	302,602771	5,2	83	clear	None	163	3,1	Dry	night
59736	2012-03-23 01:15:43,700000+01:00	1742	1	88	18508	6	GapLessThan2Seconds	59735	84	16689	1712	1,736286	5,2	83	clear	None	163	3,1	Dry	night
59737	2012-03-23 01:23:41,880000+01:00	2068	1	87	25039	6	None	59736	88	18508	1742	477,467364	5,2	83	clear	None	163	3,1	Dry	night
59738	2012-03-23 01:25:08,870000+01:00	879	2	90	6676	3	Straddling, ReverseDirection	59727	85	1497	517	1952,461035	5,2	83	clear	None	163	3,1	Dry	night
59739	2012-03-23 01:25:50,190000+01:00	575	2	93	2506	2	None	59738	90	6676	879	40,9684	5,2	83	clear	None	163	3,1	Dry	night
59740	2012-03-23 01:31:10,590000+01:00	1674	1	87	22961	6	None	59737	87	25039	2068	447,854276	5,3	83	clear	None	174	2,4	Dry	night
59741	2012-03-23 01:31:13,750000+01:00	2028	1	90	28289	5	None	59740	87	22961	1674	2,46731	5,3	83	clear	None	174	2,4	Dry	night
59742	2012-03-23 01:36:01,180000+01:00	1943	1	80	27516	6	IsDrawBarTrailer	59741	90	28289	2028	286,6188	5,3	83	clear	None	180	1,9	Dry	night
59743	2012-03-23 01:40:28,400000+01:00	974	1	85	3624	4	None	59742	80	27516	1943	266,34565	5,3	83	clear	None	180	1,9	Dry	night
59744	2012-03-23 01:44:20,960000+01:00	592	1	69	1834	2	None	59743	85	3624	974	232,147482	5,3	83	clear	None	180	1,9	Dry	night
59745	2012-03-23 01:47:33,110000+01:00	1718	1	90	20367	6	None	59744	69	1834	592	191,84113	5,5	83	clear	None	180	2,7	Dry	night
59748	2012-03-23 01:53:58,600000+01:00	1950	1	88	8828	4	IsDrawBarTrailer	59745	90	20367	1718	384,8028	5,5	83	clear	None	180	2,7	Dry	night
59746	2012-03-23 01:53:58,600000+01:00	667	2	88	8453	2	ReverseDirection	59739	93	2506	575	1688,187419	5,5	83	clear	None	180	2,7	Dry	night
59747	2012-03-23 01:53:59,030000+01:00	744	2	88	5685	2	ReverseDirection, GapLessThan5Metres, GapLessThan2Seconds	59746	88	8453	667	,157136	5,5	83	clear	None	180	2,7	Dry	night
59749	2012-03-23 01:55:29,390000+01:00	974	1	69	2178	4	None	59748	88	8828	1950	89,992273	5,5	84	clear	None	180	2,9	Dry	night
59750	2012-03-23 01:56:00,080000+01:00	506	2	87	2337	2	None	59747	88	5685	744	120,745636	5,5	84	clear	None	180	2,9	Dry	night
59751	2012-03-23 01:56:02,900000+01:00	565	2	89	3067	2	None	59750	87	2337	506	2,610621	5,5	84	clear	None	180	2,9	Dry	night
59752	2012-03-23 01:56:05,290000+01:00	528	2	87	2497	2	None	59751	89	3067	565	2,161461	5,5	84	clear	None	180	2,9	Dry	night
59753	2012-03-23 01:56:14,400000+01:00	1974	2	87	15564	4	IsDrawBarTrailer	59752	87	2497	528	8,891517	5,5	84	clear	None	180	2,9	Dry	night
59754	2012-03-23 01:56:14,400000+01:00	1079	1	77	721	2	SensorFailure	59749	69	2178	974	44,501826	5,5	84	clear	None	180	2,9	Dry	night
59755	2012-03-23 01:57:16,440000+01:00	1324	1	65	11893	4	Accelerating, Braking	59754	77	721	1079	61,535532	5,5	84	clear	None	180	2,9	Dry	night
59756	2012-03-23 01:57:20,930000+01:00	2012	1	83	25655	6	None	59755	65	11893	1324	3,756708	5,5	84	clear	None	180	2,9	Dry	night
59757	2012-03-23 01:59:16,200000+01:00	2038	1	88	16669	5	None	59756	83	25655	2012	114,397325	5,5	84	clear	None	180	2,9	Dry	night
59758	2012-03-23 02:00:55,460000+01:00	486	1	87	1210	2	None	59757	88	16669	2038	98,426273	5,5	84	clear	None	180	2,9	Dry	night
59759	2012-03-23 02:08:27,990000+01:00	440	1	73	1124	2	None	59758	87	1210	486	452,328897	5,5	83	clear	None	163	2,3	Dry	night
59760	2012-03-23 02:15:58,250000+01:00	572	2	112	2952	2	None	59753	87	15564	1974	1183,033172	5,3	84	clear	None	287	0	Dry	night
59761	2012-03-23 02:22:14,910000+01:00	654	1	125	2380	2	None	59759	73	1124	440	826,703014	5,3	84	clear	None	287	0	Dry	night
59762	2012-03-23 02:26:21,280000+01:00	527	2	102	2454	2	None	59760	112	2952	572	622,846143	4,9	85	clear	None	180	1,8	Dry	night
59763	2012-03-23 02:28:05,340000+01:00	1198	1	76	2877	3	None	59761	125	2380	654	350,241648	4,9	85	clear	None	180	1,8	Dry	night
59764	2012-03-23 02:28:50,880000+01:00	530	2	100	1597	2	None	59762	102	2454	527	149,414	4,9	85	clear	None	180	1,8	Dry	night
59765	2012-03-23 02:29:40,510000+01:00	495	1	68	1550	2	None	59763	76	2877	1198	94,602526	4,9	85	clear	None	180	1,8	Dry	night
59766	2012-03-23 02:36:57,780000+01:00	1697	2	89	31296	5	None	59764	100	1597	530	486,7092	4,9	86	clear	None	208	0	Dry	night
59767	2012-03-23 02:40:13,670000+01:00	502	1	95	1470	2	None	59765	68	1550	495	632,897941	4,9	86	clear	None	208	0	Dry	night
59768	2012-03-23 02:42:01,650000+01:00	1731	1	88	19556	4	None	59767	95	1470	502	107,789768	4,9	86	clear	None	208	0	Dry	night
59769	2012-03-23 02:42:05,210000+01:00	2060	1	89	14417	5	None	59768	88	19556	1731	2,851864	4,9	86	clear	None	208	0	Dry	night
59770	2012-03-23 02:48:54,320000+01:00	641	2	82	2793	2	None	59766	89	31296	1697	715,853573	4,8	86	clear	None	158	1,7	Dry	night
59771	2012-03-23 02:50:59,700000+01:00	1913	1	88	9746	5	Straddling	59769	89	14417	2060	533,656742	4,8	86	clear	None	158	1,7	Dry	night
59772	2012-03-23 02:53:11,880000+01:00	1969	1	88	28139	5	IsDrawBarTrailer	59771	88	9746	1913	131,397409	4,8	86	clear	None	158	1,7	Dry	night
59773	2012-03-23 02:53:14,740000+01:00	1695	1	86	32987	6	None	59772	88	28139	1969	2,0545	4,8	86	clear	None	158	1,7	Dry	night
59774	2012-03-23 02:57:44,120000+01:00	1717	1	86	22819	6	None	59773	86	32987	1695	268,670465	4,6	87	clear	None	197	1,2	Dry	night
59775	2012-03-23 03:01:54,290000+01:00	1392	1	92	7764	6	Straddling, ReverseDirection	59774	86	22819	1717	249,451256	4,6	87	clear	None	197	1,2	Dry	night
59776	2012-03-23 03:02:36,520000+01:00	1706	2	74	33288	5	None	59770	82	2793	641	821,918585	4,6	87	clear	None	197	1,2	Dry	night
59777	2012-03-23 03:05:28,130000+01:00	543	2	99	2288	2	None	59776	74	33288	1706	170,780054	4,6	87	clear	None	197	1,2	Dry	night
59778	2012-03-23 03:08:09,650000+01:00	1689	2	81	17698	5	None	59777	99	2288	543	161,322545	4,4	88	clear	None	146	0	Dry	night
59779	2012-03-23 03:27:49,540000+01:00	1045	1	87	14701	3	None	59775	92	7764	1392	1554,705304	4,3	89	clear	None	174	1,7	Dry	night
59780	2012-03-23 03:29:10,230000+01:00	571	2	99	2056	2	None	59778	81	17698	1689	1259,829333	4,3	89	clear	None	174	1,7	Dry	night
59781	2012-03-23 03:29:35,860000+01:00	2058	1	81	17313	6	None	59779	87	14701	1045	105,887586	4,3	89	clear	None	174	1,7	Dry	night
59782	2012-03-23 03:36:28,950000+01:00	563	1	81	1798	2	None	59781	81	17313	2058	412,175333	4,1	89	clear	None	180	0	Dry	night
59783	2012-03-23 03:51:21,250000+01:00	1852	2	87	14212	5	Straddling, ReverseDirection	59780	99	2056	571	1330,812364	4,1	89	clear	None	163	0	Dry	night
59784	2012-03-23 03:51:51,250000+01:00	374	2	90	465	2	None	59783	87	14212	1852	29,233655	4,1	89	clear	None	163	0	Dry	night
59785	2012-03-23 03:51:51,250000+01:00	366	1	85	358	2	SensorFailure	59782	81	1798	563	922,049778	4,1	89	clear	None	163	0	Dry	night
59786	2012-03-23 03:52:28,450000+01:00	2078	1	91	28673	6	None	59785	85	358	366	37,044988	4,1	89	clear	None	163	0	Dry	night
59787	2012-03-23 03:54:15,770000+01:00	591	2	115	2666	2	None	59784	90	465	374	144,3704	4,1	89	clear	None	163	0	Dry	night
59788	2012-03-23 03:55:53,210000+01:00	1026	1	90	6583	2	None	59786	91	28673	2078	203,937934	4,1	89	clear	None	270	0	Dry	night
59789	2012-03-23 03:59:53,910000+01:00	549	2	90	2106	2	None	59787	115	2666	591	337,954991	4,1	89	clear	None	270	0	Dry	night
59791	2012-03-23 04:03:21,600000+01:00	2006	1	83	15997	6	None	59788	90	6583	1026	447,9796	4,1	89	clear	None	270	0	Dry	night
59790	2012-03-23 04:03:21,620000+01:00	716	2	96	421	2	SensorFailure	59789	90	2106	549	207,4904	4,1	89	clear	None	270	0	Dry	night
59792	2012-03-23 04:06:06,280000+01:00	963	2	88	12492	2	None	59790	96	421	716	164,3915	4,1	89	clear	None	23	0	Dry	night
59793	2012-03-23 04:10:40,940000+01:00	1071	1	92	9663	2	None	59791	83	15997	2006	438,469928	4,1	89	clear	None	23	0	Dry	night
59794	2012-03-23 04:20:23,100000+01:00	506	2	111	1803	2	None	59792	88	12492	963	856,426045	4,2	90	clear	None	96	,9	Dry	night
59795	2012-03-23 04:22:09,970000+01:00	447	2	79	578	2	None	59794	111	1803	506	106,705892	4,2	90	clear	None	96	,9	Dry	night
59796	2012-03-23 04:22:09,970000+01:00	427	1	89	511	2	SensorFailure	59793	92	9663	1071	688,610913	4,2	90	clear	None	96	,9	Dry	night
59797	2012-03-23 04:23:14,230000+01:00	1716	1	89	26523	6	None	59796	89	511	427	64,087281	4,2	90	clear	None	96	,9	Dry	night
59798	2012-03-23 04:24:24,830000+01:00	2024	1	90	21011	5	None	59797	89	26523	1716	69,905888	4,2	90	clear	None	96	,9	Dry	night
59799	2012-03-23 04:35:07,230000+01:00	1687	2	85	16725	5	None	59795	79	578	447	777,056304	4,2	91	clear	None	191	2	Dry	night
59800	2012-03-23 04:38:43,180000+01:00	1779	1	79	21245	6	None	59798	90	21011	2024	857,5404	4,2	91	clear	None	191	2	Dry	night
59801	2012-03-23 04:45:34,300000+01:00	1703	1	85	17439	6	None	59800	79	21245	1779	410,309316	4,2	91	clear	None	191	2	Dry	night
59802	2012-03-23 04:56:14,730000+01:00	2024	1	83	19202	6	None	59801	85	17439	1703	639,708729	4	91	clear	None	163	1	Dry	night
59803	2012-03-23 04:56:52,060000+01:00	1667	2	85	26949	5	None	59799	85	16725	1687	1304,115506	4	91	clear	None	163	1	Dry	night
59804	2012-03-23 04:58:03,380000+01:00	564	1	97	1696	2	None	59802	83	19202	2024	107,77212	4	91	clear	None	163	1	Dry	night
59805	2012-03-23 05:04:34+01:00	1976	1	89	15216	6	IsDrawBarTrailer	59804	97	1696	564	390,41068	4	91	clear	None	163	1	Dry	night
59806	2012-03-23 05:04:40,160000+01:00	1753	2	86	23094	6	None	59803	85	26949	1667	467,393976	4	91	clear	None	163	1	Dry	night
59807	2012-03-23 05:04:45,860000+01:00	2476	2	85	33636	7	None	59806	86	23094	1753	4,966186	4	91	clear	None	163	1	Dry	night
59808	2012-03-23 05:08:27,450000+01:00	1677	1	73	14622	5	None	59805	89	15216	1976	232,650719	3,9	91	clear	None	180	1,3	Dry	night
59809	2012-03-23 05:18:54,250000+01:00	692	1	87	2431	2	None	59808	73	14622	1677	625,972986	3,9	91	clear	None	231	0	Dry	night
59810	2012-03-23 05:30:06,100000+01:00	491	2	97	1548	2	None	59807	85	33636	2476	1519,191341	3,8	91	clear	None	135	,6	Dry	night
59811	2012-03-23 05:30:08,330000+01:00	563	2	98	2662	2	None	59810	97	1548	491	2,047773	3,8	91	clear	None	135	,6	Dry	night
59812	2012-03-23 05:33:35,220000+01:00	1704	2	80	33327	6	None	59811	98	2662	563	206,683184	3,8	91	clear	None	135	,6	Dry	night
59813	2012-03-23 05:38:42,580000+01:00	694	1	90	3593	2	None	59809	87	2431	692	1188,043655	4	91	clear	None	208	0	Dry	night
59814	2012-03-23 05:41:45,190000+01:00	565	1	81	1686	2	None	59813	90	3593	694	182,3324	4	91	clear	None	208	0	Dry	night
59815	2012-03-23 05:45:20,490000+01:00	582	2	101	2456	2	None	59812	80	33327	1704	704,5032	4	91	clear	None	208	0	Dry	night
59816	2012-03-23 05:47:50,430000+01:00	1654	1	77	12298	5	None	59814	81	1686	565	364,988889	3,9	91	clear	None	90	,6	Dry	night
59817	2012-03-23 05:49:53,060000+01:00	530	1	81	1317	2	None	59816	77	12298	1654	121,856701	3,9	91	clear	None	90	,6	Dry	night
59818	2012-03-23 05:56:03,350000+01:00	1510	1	80	13058	3	None	59817	81	1317	530	370,054444	4	92	clear	None	208	1,4	Dry	night
59819	2012-03-23 05:56:21,520000+01:00	1673	1	85	14247	4	None	59818	80	13058	1510	17,4905	4	92	clear	None	208	1,4	Dry	night
59820	2012-03-23 06:01:32,680000+01:00	1923	1	64	29905	6	None	59819	85	14247	1673	310,451435	4	92	clear	None	208	1,4	Dry	night
59821	2012-03-23 06:03:59,400000+01:00	1360	2	76	9545	6	Straddling, ReverseDirection	59815	101	2456	582	1118,702554	4	92	clear	None	208	1,4	Dry	night
59822	2012-03-23 06:05:59,160000+01:00	909	2	94	2629	4	None	59821	76	9545	1360	119,115789	4	92	clear	None	208	1,4	Dry	night
59823	2012-03-23 06:07:06,750000+01:00	1719	1	83	16355	5	None	59820	64	29905	1923	332,988313	3,9	92	clear	None	174	2	Dry	night
59824	2012-03-23 06:07:14,760000+01:00	1655	1	78	16125	5	None	59823	83	16355	1719	7,26441	3,9	92	clear	None	174	2	Dry	night
59825	2012-03-23 06:17:44,270000+01:00	1954	2	82	16321	4	IsDrawBarTrailer	59822	94	2629	909	704,761872	3,9	92	clear	None	135	0	Dry	night
59826	2012-03-23 06:17:50,710000+01:00	1939	2	77	18219	4	IsDrawBarTrailer	59825	82	16321	1954	5,582146	3,9	92	clear	None	135	0	Dry	night
59827	2012-03-23 06:21:59,110000+01:00	1742	2	83	24917	6	None	59826	77	18219	1939	247,493455	3,9	92	clear	None	135	0	Dry	night
59828	2012-03-23 06:22:59,400000+01:00	544	2	101	2889	2	None	59827	83	24917	1742	59,534434	3,9	92	clear	None	135	0	Dry	night
59829	2012-03-23 06:26:52,480000+01:00	1025	2	84	9162	2	None	59828	101	2889	544	232,886099	3,9	92	clear	None	158	0	Dry	night
59830	2012-03-23 06:28:28,790000+01:00	1720	2	80	25158	6	None	59829	84	9162	1025	95,870714	3,9	92	clear	None	158	0	Dry	night
59831	2012-03-23 06:29:52,730000+01:00	562	1	82	1781	2	None	59824	78	16125	1655	1357,206154	3,9	92	clear	None	158	0	Dry	night
59832	2012-03-23 06:35:03,750000+01:00	546	2	117	2402	2	None	59830	80	25158	1720	394,186	3,8	92	clear	None	146	,6	Dry	night
59833	2012-03-23 06:36:02,920000+01:00	513	1	82	1970	2	None	59831	82	1781	562	369,943268	3,8	92	clear	None	146	,6	Dry	night
59834	2012-03-23 06:36:22,520000+01:00	1715	1	82	29249	6	None	59833	82	1970	513	19,37478	3,8	92	clear	None	146	,6	Dry	night
59835	2012-03-23 06:39:31,980000+01:00	587	1	74	1794	2	None	59834	82	29249	1715	188,707073	3,8	92	clear	None	146	,6	Dry	night
59836	2012-03-23 06:40:25,120000+01:00	1768	1	87	26689	6	None	59835	74	1794	587	52,854432	3,8	92	clear	None	146	,6	Dry	night
59837	2012-03-23 06:40:38,170000+01:00	564	1	82	2095	2	None	59836	87	26689	1768	12,318414	3,8	92	clear	None	146	,6	Dry	night
59838	2012-03-23 06:43:55,780000+01:00	603	1	90	1959	2	None	59837	82	2095	564	197,36239	3,8	92	clear	None	146	,6	Dry	night
59839	2012-03-23 06:46:49,220000+01:00	522	1	84	2045	2	None	59838	90	1959	603	173,1988	4	92	clear	None	163	1,3	Dry	night
59840	2012-03-23 06:48:50,800000+01:00	497	2	85	1892	2	None	59832	117	2402	546	826,882	4	92	clear	None	163	1,3	Dry	night
59841	2012-03-23 06:49:43,960000+01:00	723	2	100	3125	2	None	59840	85	1892	497	52,949506	4	92	clear	None	163	1,3	Dry	night
59842	2012-03-23 06:50:09,770000+01:00	420	2	82	1013	2	Straddling, ReverseDirection	59841	100	3125	723	25,54972	4	92	clear	None	163	1,3	Dry	night
59843	2012-03-23 06:53:58,880000+01:00	1762	1	88	28527	6	None	59839	84	2045	522	429,436286	4	92	clear	None	163	1,3	Dry	night
59844	2012-03-23 06:54:34,420000+01:00	555	2	79	2288	2	None	59842	82	1013	420	264,46561	4	92	clear	None	163	1,3	Dry	night
59845	2012-03-23 06:56:15,480000+01:00	513	2	93	1958	2	None	59844	79	2288	555	100,807089	3,9	92	clear	None	68	0	Dry	night
59846	2012-03-23 06:56:59,400000+01:00	571	2	90	1160	2	None	59845	93	1958	513	43,721419	3,9	92	clear	None	68	0	Dry	night
59847	2012-03-23 06:57:24,260000+01:00	993	2	80	3110	4	None	59846	90	1160	571	24,6316	3,9	92	clear	None	68	0	Dry	night
59848	2012-03-23 06:59:42,880000+01:00	1735	1	79	26037	6	None	59843	88	28527	1762	343,279182	3,9	92	clear	None	68	0	Dry	night
59849	2012-03-23 07:07:59,310000+01:00	500	1	89	1533	2	None	59848	79	26037	1735	495,639367	3,9	92	clear	None	152	,8	Dry	night
59850	2012-03-23 07:09:38,700000+01:00	529	1	82	1687	2	None	59849	89	1533	500	99,187753	3,9	92	clear	None	152	,8	Dry	night
59851	2012-03-23 07:09:41,990000+01:00	663	1	105	2590	2	None	59850	82	1687	529	3,057756	3,9	92	clear	None	152	,8	Dry	night
59852	2012-03-23 07:11:30,770000+01:00	626	1	81	2240	2	None	59851	105	2590	663	108,552686	3,9	92	clear	None	152	,8	Dry	night
59853	2012-03-23 07:11:33,150000+01:00	583	1	83	1487	2	None	59852	81	2240	626	2,101778	3,9	92	clear	None	152	,8	Dry	night
59854	2012-03-23 07:12:09,450000+01:00	572	1	100	2062	2	None	59853	83	1487	583	36,047133	3,9	92	clear	None	152	,8	Dry	night
59855	2012-03-23 07:13:22,150000+01:00	528	1	94	1289	2	None	59854	100	2062	572	72,49408	3,9	92	clear	None	152	,8	Dry	night
59856	2012-03-23 07:13:40,660000+01:00	1633	1	90	26133	6	None	59855	94	1289	528	18,307787	3,9	92	clear	None	152	,8	Dry	night
59857	2012-03-23 07:15:43,510000+01:00	543	2	96	2490	2	None	59847	80	3110	993	1098,80315	3,8	92	clear	None	163	2,8	Dry	night
59858	2012-03-23 07:15:58,570000+01:00	573	2	91	2175	2	None	59857	96	2490	543	14,856375	3,8	92	clear	None	163	2,8	Dry	night
59859	2012-03-23 07:20:42,100000+01:00	577	1	85	1426	2	None	59856	90	26133	1633	420,7868	3,8	92	clear	None	163	2,8	Dry	night
59860	2012-03-23 07:20:42,280000+01:00	678	2	86	1409	2	None	59858	91	2175	573	283,483319	3,8	92	clear	None	163	2,8	Dry	night
59861	2012-03-23 07:21:17,780000+01:00	667	2	85	3773	2	None	59860	86	1409	678	35,216186	3,8	92	clear	None	163	2,8	Dry	night
59862	2012-03-23 07:22:14,380000+01:00	549	1	84	1901	2	None	59859	85	1426	577	92,035624	3,8	92	clear	None	163	2,8	Dry	twilight
59863	2012-03-23 07:28:31,920000+01:00	577	1	85	1895	2	None	59862	84	1901	549	377,304714	3,8	92	clear	None	191	2,3	Dry	twilight
59864	2012-03-23 07:29:23,640000+01:00	581	1	84	1739	2	None	59863	85	1895	577	51,475624	3,8	92	clear	None	191	2,3	Dry	twilight
59865	2012-03-23 07:29:57,680000+01:00	538	2	82	1764	2	None	59861	85	3773	667	519,617506	3,8	92	clear	None	191	2,3	Dry	twilight
59866	2012-03-23 07:30:43,500000+01:00	582	2	91	1990	2	None	59865	82	1764	538	45,583805	3,8	92	clear	None	191	2,3	Dry	twilight
59867	2012-03-23 07:31:36,420000+01:00	533	1	83	1225	2	None	59864	84	1739	581	132,531	3,8	92	clear	None	191	2,3	Dry	twilight
59868	2012-03-23 07:31:38,740000+01:00	495	1	83	1460	2	None	59867	83	1225	533	2,088819	3,8	92	clear	None	191	2,3	Dry	twilight
59869	2012-03-23 07:33:03,340000+01:00	577	2	104	2568	2	None	59866	91	1990	582	139,609758	3,8	92	clear	None	191	2,3	Dry	twilight
59870	2012-03-23 07:33:58,600000+01:00	529	2	85	2038	2	None	59869	104	2568	577	55,060269	3,8	92	clear	None	191	2,3	Dry	twilight
59871	2012-03-23 07:36:58,440000+01:00	2066	1	84	21590	5	None	59868	83	1460	495	319,485301	4	92	clear	None	180	,8	Dry	twilight
59872	2012-03-23 07:37:07,400000+01:00	612	2	94	2398	2	None	59870	85	2038	529	188,575953	4	92	clear	None	180	,8	Dry	twilight
59873	2012-03-23 07:37:55,230000+01:00	585	2	80	2831	2	None	59872	94	2398	612	47,595617	4	92	clear	None	180	,8	Dry	twilight
59874	2012-03-23 07:38:21,010000+01:00	557	2	88	2256	2	None	59873	80	2831	585	25,51675	4	92	clear	None	180	,8	Dry	twilight
59875	2012-03-23 07:38:48,740000+01:00	1673	1	81	17628	5	None	59871	84	21590	2066	109,414571	4	92	clear	None	180	,8	Dry	twilight
59876	2012-03-23 07:39:34,210000+01:00	589	2	98	2471	2	None	59874	88	2256	557	72,972136	4	92	clear	None	180	,8	Dry	twilight
59877	2012-03-23 07:41:48,910000+01:00	615	1	96	2108	2	None	59875	81	17628	1673	179,426444	4	92	clear	None	180	,8	Dry	twilight
59878	2012-03-23 07:45:37,550000+01:00	530	1	83	1659	2	None	59877	96	2108	615	228,409375	4	92	clear	None	180	,8	Dry	twilight
59879	2012-03-23 07:45:53,910000+01:00	601	1	85	2293	2	None	59878	83	1659	530	16,13012	4	92	clear	None	180	,8	Dry	twilight
59880	2012-03-23 07:46:13,510000+01:00	562	1	86	1827	2	None	59879	85	2293	601	19,345459	4,1	92	clear	None	158	,9	Dry	twilight
59881	2012-03-23 07:46:14,660000+01:00	505	1	83	1285	2	GapLessThan2Seconds	59880	86	1827	562	,914744	4,1	92	clear	None	158	,9	Dry	twilight
59882	2012-03-23 07:50:37,610000+01:00	547	2	96	1969	2	None	59876	98	2471	589	663,183633	4,1	92	clear	None	158	,9	Dry	twilight
59883	2012-03-23 07:50:45+01:00	1069	2	74	4366	4	None	59882	96	1969	547	7,184875	4,1	92	clear	None	158	,9	Dry	twilight
59884	2012-03-23 07:51:08,750000+01:00	574	1	90	1631	2	None	59881	83	1285	505	293,870964	4,1	92	clear	None	158	,9	Dry	twilight
59885	2012-03-23 07:51:36,120000+01:00	626	2	79	2007	2	None	59883	74	4366	1069	50,599946	4,1	92	clear	None	158	,9	Dry	twilight
59886	2012-03-23 07:52:05,770000+01:00	1042	1	83	2668	4	None	59884	90	1631	574	56,7904	4,1	92	clear	None	158	,9	Dry	twilight
59887	2012-03-23 07:52:31,900000+01:00	523	1	82	1694	2	None	59886	83	2668	1042	25,678048	4,1	92	clear	None	158	,9	Dry	twilight
59888	2012-03-23 07:55:56,560000+01:00	545	1	82	1433	2	None	59887	82	1694	523	204,43039	4,2	92	clear	None	231	,5	Dry	twilight
59889	2012-03-23 07:59:25,560000+01:00	2079	1	88	21831	5	None	59888	82	1433	545	208,760732	4,2	92	clear	None	231	,5	Dry	twilight
59890	2012-03-23 07:59:51,090000+01:00	1616	1	88	17500	4	None	59889	88	21831	2079	24,6795	4,2	92	clear	None	231	,5	Dry	twilight
59891	2012-03-23 08:00:27,620000+01:00	565	1	93	1974	2	None	59890	88	17500	1616	35,868909	4,2	92	clear	None	231	,5	Dry	twilight
59892	2012-03-23 08:01:08,360000+01:00	556	2	93	1578	2	None	59885	79	2007	626	571,954734	4,2	92	clear	None	231	,5	Dry	twilight
59893	2012-03-23 08:06:13,180000+01:00	517	2	104	2368	2	None	59892	93	1578	556	304,604774	4,5	92	clear	None	186	,7	Dry	twilight
59894	2012-03-23 08:08:58,780000+01:00	573	2	86	1881	2	None	59893	104	2368	517	165,421038	4,5	92	clear	None	186	,7	Dry	twilight
59895	2012-03-23 08:10:49,010000+01:00	561	2	103	2244	2	None	59894	86	1881	573	109,99014	4,5	92	clear	None	186	,7	Dry	twilight
59896	2012-03-23 08:16:33,380000+01:00	556	2	107	2507	2	None	59895	103	2244	561	344,173922	4,4	91	clear	None	180	1	Dry	twilight
59897	2012-03-23 08:20:08,870000+01:00	437	2	84	1773	2	LoopFailure, SensorCountMissMatch	59896	107	2507	556	215,302935	4,4	91	clear	None	180	1	Dry	twilight
59898	2012-03-23 08:20:09+01:00	2111	1	76	28256	6	None	59891	93	1974	565	1181,16129	4,4	91	clear	None	180	1	Dry	twilight
59899	2012-03-23 08:20:13,170000+01:00	682	1	78	2799	2	None	59898	76	28256	2111	3,170053	4,4	91	clear	None	180	1	Dry	twilight
59900	2012-03-23 08:20:19+01:00	845	2	82	4710	2	None	59897	84	1773	437	9,942714	4,4	91	clear	None	180	1	Dry	twilight
59901	2012-03-23 08:23:14,710000+01:00	643	1	82	2144	2	None	59899	78	2799	682	181,225231	4,4	91	clear	None	180	1	Dry	twilight
59902	2012-03-23 08:23:20,230000+01:00	644	2	83	2790	2	None	59900	82	4710	845	180,859024	4,4	91	clear	None	180	1	Dry	twilight
59903	2012-03-23 08:24:09,580000+01:00	546	1	93	1980	2	None	59901	82	2144	643	54,587707	4,4	91	clear	None	180	1	Dry	twilight
59904	2012-03-23 08:24:33,700000+01:00	870	1	81	3495	2	None	59903	93	1980	546	23,908645	4,4	91	clear	None	180	1	Dry	twilight
59905	2012-03-23 08:26:41,720000+01:00	563	2	90	1934	2	None	59902	83	2790	644	201,210675	4,6	91	clear	None	214	1,6	Dry	twilight
59906	2012-03-23 08:27:10,950000+01:00	479	1	78	1442	2	None	59904	81	3495	870	156,863333	4,6	91	clear	None	214	1,6	Dry	twilight
59907	2012-03-23 08:29:34,070000+01:00	905	2	81	3488	4	None	59905	90	1934	563	172,1248	4,6	91	clear	None	214	1,6	Dry	twilight
59908	2012-03-23 08:29:35,020000+01:00	495	2	83	904	2	GapLessThan2Seconds	59907	81	3488	905	,547778	4,6	91	clear	None	214	1,6	Dry	twilight
59909	2012-03-23 08:30:14,310000+01:00	504	2	90	2608	2	None	59908	83	904	495	39,075301	4,6	91	clear	None	214	1,6	Dry	daylight
59910	2012-03-23 08:32:58,690000+01:00	486	2	105	491	2	None	59909	90	2608	504	164,1784	4,6	91	clear	None	214	1,6	Dry	daylight
59911	2012-03-23 08:33:26,370000+01:00	1474	2	81	14261	3	None	59910	105	491	486	27,513371	4,6	91	clear	None	214	1,6	Dry	daylight
59912	2012-03-23 08:33:49,740000+01:00	1233	2	81	10597	2	None	59911	81	14261	1474	22,714889	4,6	91	clear	None	214	1,6	Dry	daylight
59913	2012-03-23 08:34:42,490000+01:00	485	1	83	1236	2	None	59906	78	1442	479	451,318923	4,6	91	clear	None	214	1,6	Dry	daylight
59914	2012-03-23 08:35:35,260000+01:00	1683	1	86	14936	5	None	59913	83	1236	485	52,559639	4,8	91	clear	None	208	,7	Dry	daylight
59915	2012-03-23 08:35:40,560000+01:00	1709	1	89	14253	5	None	59914	86	14936	1683	4,595488	4,8	91	clear	None	208	,7	Dry	daylight
59916	2012-03-23 08:37:20,250000+01:00	566	2	98	1779	2	None	59912	81	10597	1233	209,962	4,8	91	clear	None	208	,7	Dry	daylight
59917	2012-03-23 08:37:36,340000+01:00	1824	2	90	35671	6	None	59916	98	1779	566	15,882082	4,8	91	clear	None	208	,7	Dry	daylight
59918	2012-03-23 08:37:41,230000+01:00	1726	2	90	14813	5	None	59917	90	35671	1824	4,1604	4,8	91	clear	None	208	,7	Dry	daylight
59919	2012-03-23 08:38:56,160000+01:00	646	2	86	2228	2	None	59918	90	14813	1726	74,2396	4,8	91	clear	None	208	,7	Dry	daylight
59920	2012-03-23 08:38:57,310000+01:00	1713	1	87	26249	6	None	59915	89	14253	1709	196,058719	4,8	91	clear	None	208	,7	Dry	daylight
59921	2012-03-23 08:39:29,580000+01:00	559	1	91	1502	2	None	59920	87	26249	1713	31,561172	4,8	91	clear	None	208	,7	Dry	daylight
59922	2012-03-23 08:39:33,660000+01:00	549	1	86	2076	2	None	59921	91	1502	559	3,858857	4,8	91	clear	None	208	,7	Dry	daylight
59923	2012-03-23 08:40:32,410000+01:00	1251	1	90	14116	3	None	59922	86	2076	549	58,520186	4,8	91	clear	None	208	,7	Dry	daylight
59924	2012-03-23 08:41:26,930000+01:00	524	2	88	2107	2	None	59919	86	2228	646	150,499581	4,8	91	clear	None	208	,7	Dry	daylight
59925	2012-03-23 08:41:29,150000+01:00	532	2	88	2108	2	None	59924	88	2107	524	2,005636	4,8	91	clear	None	208	,7	Dry	daylight
59926	2012-03-23 08:42:01,580000+01:00	669	2	85	2557	2	None	59925	88	2108	532	32,212364	4,8	91	clear	None	208	,7	Dry	daylight
59927	2012-03-23 08:42:55,940000+01:00	452	1	74	1125	2	None	59923	90	14116	1251	143,0296	4,8	91	clear	None	208	,7	Dry	daylight
59928	2012-03-23 08:43:38,760000+01:00	591	1	82	2139	2	None	59927	74	1125	452	42,600108	4,8	91	clear	None	208	,7	Dry	daylight
59929	2012-03-23 08:43:51,080000+01:00	622	1	103	2136	2	None	59928	82	2139	591	12,060537	4,8	91	clear	None	208	,7	Dry	daylight
59930	2012-03-23 08:45:05,590000+01:00	2022	2	85	16039	5	None	59926	85	2557	669	183,726659	4,8	91	clear	None	208	,7	Dry	daylight
59931	2012-03-23 08:46:06,040000+01:00	500	2	84	2172	2	None	59930	85	16039	2022	59,593624	5,1	90	clear	None	169	0	Dry	daylight
59932	2012-03-23 08:47:02,200000+01:00	456	2	85	1284	2	None	59931	84	2172	500	55,945714	5,1	90	clear	None	169	0	Dry	daylight
59933	2012-03-23 08:47:12,510000+01:00	553	2	94	2399	2	None	59932	85	1284	456	10,116871	5,1	90	clear	None	169	0	Dry	daylight
59934	2012-03-23 08:48:49,910000+01:00	1706	1	83	15421	4	None	59929	103	2136	622	298,612602	5,1	90	clear	None	169	0	Dry	daylight
59935	2012-03-23 08:49:06,140000+01:00	1694	1	94	21271	5	None	59934	83	15421	1706	15,490048	5,1	90	clear	None	169	0	Dry	daylight
59936	2012-03-23 08:49:41,100000+01:00	549	2	100	1933	2	None	59933	94	2399	553	148,378213	5,1	90	clear	None	169	0	Dry	daylight
59937	2012-03-23 08:49:44,480000+01:00	653	2	100	2192	2	None	59936	100	1933	549	3,18236	5,1	90	clear	None	169	0	Dry	daylight
59938	2012-03-23 08:50:33,800000+01:00	566	2	84	2897	2	None	59937	100	2192	653	49,08492	5,1	90	clear	None	169	0	Dry	daylight
59939	2012-03-23 08:52:21,110000+01:00	577	2	100	1395	2	None	59938	84	2897	566	107,067429	5,1	90	clear	None	169	0	Dry	daylight
59940	2012-03-23 08:55:55,990000+01:00	519	2	107	2319	2	None	59939	100	1395	577	214,67228	5,1	90	clear	None	152	0	Dry	daylight
59941	2012-03-23 08:56:52,620000+01:00	710	2	80	2184	2	None	59940	107	2319	519	56,455383	5,1	90	clear	None	152	0	Dry	daylight
59942	2012-03-23 08:56:59,610000+01:00	713	2	74	4444	2	None	59941	80	2184	710	6,6705	5,1	90	clear	None	152	0	Dry	daylight
59943	2012-03-23 08:58:32,940000+01:00	530	2	117	2248	2	None	59942	74	4444	713	92,983135	5,1	90	clear	None	152	0	Dry	daylight
59944	2012-03-23 08:58:56,340000+01:00	1257	2	95	10226	2	None	59943	117	2248	530	23,236923	5,1	90	clear	None	152	0	Dry	daylight
59945	2012-03-23 08:59:06,200000+01:00	1759	1	85	29106	7	None	59935	94	21271	1694	599,411234	5,1	90	clear	None	152	0	Dry	daylight
59946	2012-03-23 09:00:23,380000+01:00	583	2	91	2404	2	None	59944	95	10226	1257	86,563663	5,1	90	clear	None	152	0	Dry	daylight
59947	2012-03-23 09:01:03,010000+01:00	594	2	93	2576	2	None	59946	91	2404	583	39,399363	5,1	90	clear	None	152	0	Dry	daylight
59948	2012-03-23 09:02:40,040000+01:00	540	2	101	2540	2	None	59947	93	2576	594	96,800065	5,1	90	clear	None	152	0	Dry	daylight
59949	2012-03-23 09:02:41,540000+01:00	523	2	95	3371	2	GapLessThan2Seconds	59948	101	2540	540	1,307525	5,1	90	clear	None	152	0	Dry	daylight
59950	2012-03-23 09:02:47,010000+01:00	1056	2	81	10983	2	None	59949	95	3371	523	5,271811	5,1	90	clear	None	152	0	Dry	daylight
59951	2012-03-23 09:02:50,920000+01:00	670	2	85	2984	2	None	59950	81	10983	1056	3,440667	5,1	90	clear	None	152	0	Dry	daylight
59952	2012-03-23 09:03:32,750000+01:00	521	2	82	2201	2	None	59951	85	2984	670	41,546235	5,1	90	clear	None	152	0	Dry	daylight
59953	2012-03-23 09:03:34,750000+01:00	512	2	86	2133	2	GapLessThan2Seconds	59952	82	2201	521	1,771268	5,1	90	clear	None	152	0	Dry	daylight
59954	2012-03-23 09:05:42,960000+01:00	1970	2	87	16954	4	IsDrawBarTrailer	59953	86	2133	512	127,995674	5,1	90	clear	None	152	0	Dry	daylight
59955	2012-03-23 09:10:23,700000+01:00	538	2	94	1656	2	None	59954	87	16954	1970	279,924828	5,1	89	clear	None	191	1,5	Dry	daylight
59956	2012-03-23 09:10:30,720000+01:00	545	1	80	1784	2	None	59945	85	29106	1759	683,775012	5,1	89	clear	None	191	1,5	Dry	daylight
59957	2012-03-23 09:10:58,940000+01:00	542	1	84	1740	2	None	59956	80	1784	545	27,97475	5,1	89	clear	None	191	1,5	Dry	daylight
59958	2012-03-23 09:12:49,030000+01:00	499	2	80	2198	2	None	59955	94	1656	538	145,123957	5,1	89	clear	None	191	1,5	Dry	daylight
59959	2012-03-23 09:14:17,280000+01:00	1270	2	87	11955	2	None	59958	80	2198	499	88,02545	5,1	89	clear	None	191	1,5	Dry	daylight
59960	2012-03-23 09:14:20,140000+01:00	580	2	87	2544	2	None	59959	87	11955	1270	2,334483	5,1	89	clear	None	191	1,5	Dry	daylight
59961	2012-03-23 09:14:22,190000+01:00	501	2	87	1633	2	GapLessThan2Seconds	59960	87	2544	580	1,81	5,1	89	clear	None	191	1,5	Dry	daylight
59962	2012-03-23 09:14:48,180000+01:00	526	2	84	1672	2	None	59961	87	1633	501	25,78269	5,1	89	clear	None	191	1,5	Dry	daylight
59963	2012-03-23 09:14:55,050000+01:00	625	2	99	2312	2	None	59962	84	1672	526	6,644571	5,1	89	clear	None	191	1,5	Dry	daylight
59964	2012-03-23 09:15:30,920000+01:00	1068	2	88	11670	2	None	59963	99	2312	625	35,642727	5,4	88	clear	None	197	1,7	Dry	daylight
59965	2012-03-23 09:17:21,630000+01:00	1788	1	79	23938	6	None	59957	84	1740	542	382,457714	5,4	88	clear	None	197	1,7	Dry	daylight
59966	2012-03-23 09:17:34,160000+01:00	1279	2	84	10249	2	None	59964	88	11670	1068	122,803091	5,4	88	clear	None	197	1,7	Dry	daylight
59967	2012-03-23 09:17:37,190000+01:00	523	1	73	1313	2	None	59965	79	23938	1788	14,745215	5,4	88	clear	None	197	1,7	Dry	daylight
59968	2012-03-23 09:17:37,740000+01:00	533	2	88	1637	2	None	59966	84	10249	1279	3,031857	5,4	88	clear	None	197	1,7	Dry	daylight
59969	2012-03-23 09:17:38,430000+01:00	580	1	76	2465	2	GapLessThan2Seconds	59967	73	1313	523	,982082	5,4	88	clear	None	197	1,7	Dry	daylight
59970	2012-03-23 09:17:39,540000+01:00	554	2	90	2186	2	GapLessThan2Seconds	59968	88	1637	533	1,581955	5,4	88	clear	None	197	1,7	Dry	daylight
59971	2012-03-23 09:18:12,790000+01:00	602	2	90	1727	2	None	59970	90	2186	554	33,0284	5,4	88	clear	None	197	1,7	Dry	daylight
59972	2012-03-23 09:18:22,220000+01:00	498	2	83	1909	2	None	59971	90	1727	602	9,1892	5,4	88	clear	None	197	1,7	Dry	daylight
59973	2012-03-23 09:18:23,540000+01:00	595	1	81	1517	2	None	59969	76	2465	580	44,835263	5,4	88	clear	None	197	1,7	Dry	daylight
59974	2012-03-23 09:18:39,160000+01:00	524	2	86	1705	2	None	59972	83	1909	498	16,724	5,4	88	clear	None	197	1,7	Dry	daylight
59975	2012-03-23 09:18:44+01:00	1226	2	81	9876	2	None	59974	86	1705	524	4,620651	5,4	88	clear	None	197	1,7	Dry	daylight
59976	2012-03-23 09:19:06,270000+01:00	514	2	91	1874	2	None	59975	81	9876	1226	21,725111	5,4	88	clear	None	197	1,7	Dry	daylight
59977	2012-03-23 09:22:09,730000+01:00	2024	1	87	33144	6	None	59973	81	1517	595	225,925556	5,4	88	clear	None	197	1,7	Dry	daylight
59978	2012-03-23 09:23:59,180000+01:00	486	1	78	1432	2	None	59977	87	33144	2024	108,612483	5,4	88	clear	None	197	1,7	Dry	daylight
59979	2012-03-23 09:24:15,390000+01:00	585	1	91	1771	2	None	59978	78	1432	486	15,985692	5,4	88	clear	None	197	1,7	Dry	daylight
59980	2012-03-23 09:25:25,850000+01:00	541	2	80	1742	2	None	59976	91	1874	514	379,376659	5,4	88	clear	None	197	1,7	Dry	daylight
59981	2012-03-23 09:25:27,640000+01:00	546	2	79	2376	2	GapLessThan2Seconds	59980	80	1742	541	1,54655	5,4	88	clear	None	197	1,7	Dry	daylight
59982	2012-03-23 09:25:28,720000+01:00	501	2	79	2229	2	GapLessThan2Seconds	59981	79	2376	546	,83119	5,4	88	clear	None	197	1,7	Dry	daylight
59983	2012-03-23 09:25:31,220000+01:00	556	2	77	2298	2	None	59982	79	2229	501	2,271696	5,4	88	clear	None	197	1,7	Dry	daylight
59984	2012-03-23 09:26:00,540000+01:00	495	2	88	2471	2	None	59983	77	2298	556	29,060052	5,3	88	clear	None	186	1,9	Dry	daylight
59985	2012-03-23 09:27:05,100000+01:00	489	2	86	2349	2	None	59984	88	2471	495	64,3575	5,3	88	clear	None	186	1,9	Dry	daylight
59986	2012-03-23 09:29:17,200000+01:00	1301	2	92	11158	2	None	59985	86	2349	489	131,895302	5,3	88	clear	None	186	1,9	Dry	daylight
59987	2012-03-23 09:31:01,750000+01:00	595	2	111	2718	2	None	59986	92	11158	1301	104,040913	5,3	88	clear	None	186	1,9	Dry	daylight
59988	2012-03-23 09:32:32,200000+01:00	2002	2	85	28270	5	IsDrawBarTrailer	59987	111	2718	595	90,257027	5,3	88	clear	None	186	1,9	Dry	daylight
59989	2012-03-23 09:34:03,650000+01:00	554	2	90	2472	2	None	59988	85	28270	2002	90,602094	5,3	88	clear	None	186	1,9	Dry	daylight
59990	2012-03-23 09:36:10,990000+01:00	554	1	89	1715	2	None	59979	91	1771	585	715,368571	5,5	88	clear	None	191	1,7	Dry	daylight
59991	2012-03-23 09:36:24,910000+01:00	558	2	82	1897	2	None	59989	90	2472	554	141,0384	5,5	88	clear	None	191	1,7	Dry	daylight
59992	2012-03-23 09:37:27,630000+01:00	580	2	93	2889	2	None	59991	82	1897	558	62,475024	5,5	88	clear	None	191	1,7	Dry	daylight
59993	2012-03-23 09:41:58,750000+01:00	2074	2	87	32925	6	None	59992	93	2889	580	270,895484	5,5	88	clear	None	191	1,7	Dry	daylight
59994	2012-03-23 09:42:50,580000+01:00	551	2	100	2050	2	None	59993	87	32925	2074	50,971793	5,5	88	clear	None	191	1,7	Dry	daylight
59995	2012-03-23 09:46:27,270000+01:00	575	1	87	2359	2	None	59990	89	1715	554	616,05591	5,7	87	clear	None	163	1,9	Dry	daylight
59996	2012-03-23 09:46:33,860000+01:00	520	1	94	1658	2	None	59995	87	2359	575	6,352069	5,7	87	clear	None	163	1,9	Dry	daylight
59997	2012-03-23 09:46:56,940000+01:00	566	2	88	2472	2	None	59994	100	2050	551	246,16164	5,7	87	clear	None	163	1,9	Dry	daylight
59998	2012-03-23 09:48:33,130000+01:00	1678	2	87	16437	6	None	59997	88	2472	566	95,958455	5,7	87	clear	None	163	1,9	Dry	daylight
59999	2012-03-23 09:48:36,670000+01:00	524	2	96	2343	2	None	59998	87	16437	1678	2,845655	5,7	87	clear	None	163	1,9	Dry	daylight
60000	2012-03-23 09:49:19,640000+01:00	1273	2	85	12084	2	None	59999	96	2343	524	42,7735	5,7	87	clear	None	163	1,9	Dry	daylight
60001	2012-03-23 09:49:22,650000+01:00	530	2	86	2044	2	None	60000	85	12084	1273	2,470847	5,7	87	clear	None	163	1,9	Dry	daylight
60002	2012-03-23 09:50:07,080000+01:00	553	2	95	2555	2	None	60001	86	2044	530	44,20814	5,7	87	clear	None	163	1,9	Dry	daylight
60003	2012-03-23 09:50:08,590000+01:00	622	2	99	2487	2	GapLessThan2Seconds	60002	95	2555	553	1,300442	5,7	87	clear	None	163	1,9	Dry	daylight
60004	2012-03-23 09:50:36,190000+01:00	532	1	79	1501	2	None	59996	94	1658	520	242,130851	5,7	87	clear	None	163	1,9	Dry	daylight
60005	2012-03-23 09:52:00,290000+01:00	479	2	81	1878	2	None	60003	99	2487	622	111,473818	5,7	87	clear	None	163	1,9	Dry	daylight
60006	2012-03-23 09:53:31,090000+01:00	790	2	77	3087	2	None	60005	81	1878	479	90,587111	5,7	87	clear	None	163	1,9	Dry	daylight
60007	2012-03-23 09:53:32,370000+01:00	585	2	77	2188	2	GapLessThan2Seconds, SensorCountMissMatch	60006	77	3087	790	,910649	5,7	87	clear	None	163	1,9	Dry	daylight
60008	2012-03-23 09:53:34,820000+01:00	421	2	79	2055	2	LoopFailure, SensorCountMissMatch	60007	77	2188	585	2,176494	5,7	87	clear	None	163	1,9	Dry	daylight
60009	2012-03-23 09:53:37,810000+01:00	487	2	79	1776	2	None	60008	79	2055	421	2,798152	5,7	87	clear	None	163	1,9	Dry	daylight
60010	2012-03-23 09:54:04,460000+01:00	1745	2	85	19257	5	None	60009	79	1776	487	26,428076	5,7	87	clear	None	163	1,9	Dry	daylight
60011	2012-03-23 09:54:57,390000+01:00	800	2	85	3157	2	None	60010	85	19257	1745	52,190941	5,7	87	clear	None	163	1,9	Dry	daylight
60012	2012-03-23 09:55:51,810000+01:00	2035	1	87	21945	4	IsDrawBarTrailer	60004	79	1501	532	315,37757	6	86	clear	None	203	2,2	Dry	daylight
60013	2012-03-23 09:55:54,230000+01:00	619	2	108	1690	2	None	60011	85	3157	800	56,501176	6	86	clear	None	203	2,2	Dry	daylight
60014	2012-03-23 09:56:06,550000+01:00	579	1	90	2280	2	None	60012	87	21945	2035	13,897931	6	86	clear	None	203	2,2	Dry	daylight
60015	2012-03-23 09:58:04,250000+01:00	540	2	100	2123	2	None	60013	108	1690	619	129,813667	6	86	clear	None	203	2,2	Dry	daylight
60016	2012-03-23 09:59:59,710000+01:00	576	2	111	2592	2	None	60015	100	2123	540	115,2656	6	86	clear	None	203	2,2	Dry	daylight
60017	2012-03-23 10:02:00,900000+01:00	558	2	84	2175	2	None	60016	111	2592	576	121,003189	6	86	clear	None	203	2,2	Dry	daylight
60018	2012-03-23 10:04:38,180000+01:00	1490	1	82	14929	3	None	60014	90	2280	579	511,3984	6	86	clear	None	203	2,2	Dry	daylight
60019	2012-03-23 10:04:49,010000+01:00	528	1	78	1981	2	None	60018	82	14929	1490	10,175854	6	86	clear	None	203	2,2	Dry	daylight
60020	2012-03-23 10:04:50,870000+01:00	592	1	76	2195	2	GapLessThan2Seconds	60019	78	1981	528	1,616308	6	86	clear	None	203	2,2	Dry	daylight
60021	2012-03-23 10:04:54,660000+01:00	1260	1	80	11038	2	None	60020	76	2195	592	3,509579	6	86	clear	None	203	2,2	Dry	daylight
60022	2012-03-23 10:04:56,890000+01:00	529	1	79	1391	2	GapLessThan2Seconds	60021	80	11038	1260	1,663	6	86	clear	None	203	2,2	Dry	daylight
60023	2012-03-23 10:07:10,660000+01:00	1703	2	89	17451	5	None	60017	84	2175	558	309,520857	6,1	86	clear	None	208	2,5	Dry	daylight
60024	2012-03-23 10:08:58,950000+01:00	1898	2	73	41597	6	None	60023	89	17451	1703	107,601146	6,1	86	clear	None	208	2,5	Dry	daylight
60025	2012-03-23 10:09:06,390000+01:00	484	2	70	1751	2	None	60024	73	41597	1898	6,504	6,1	86	clear	None	208	2,5	Dry	daylight
60026	2012-03-23 10:09:30,170000+01:00	554	1	108	1837	2	None	60022	79	1391	529	273,038937	6,1	86	clear	None	208	2,5	Dry	daylight
60027	2012-03-23 10:09:49,150000+01:00	549	2	79	1666	2	None	60025	70	1751	484	42,511086	6,1	86	clear	None	208	2,5	Dry	daylight
60028	2012-03-23 10:10:28,010000+01:00	1720	2	86	17483	4	None	60027	79	1666	549	38,609823	6,1	86	clear	None	208	2,5	Dry	daylight
60029	2012-03-23 10:11:53,430000+01:00	1660	1	78	10507	4	None	60026	108	1837	554	143,075333	6,1	86	clear	None	208	2,5	Dry	daylight
60030	2012-03-23 10:12:13,430000+01:00	506	1	88	1766	2	None	60029	78	10507	1660	19,233846	6,1	86	clear	None	208	2,5	Dry	daylight
60031	2012-03-23 10:13:47,300000+01:00	558	2	73	2360	2	None	60028	86	17483	1720	198,57	6,1	86	clear	None	208	2,5	Dry	daylight
60032	2012-03-23 10:14:31,660000+01:00	536	1	81	1543	2	None	60030	88	1766	506	138,023	6,1	86	clear	None	208	2,5	Dry	daylight
60033	2012-03-23 10:15:33,360000+01:00	591	1	84	1911	2	None	60032	81	1543	536	61,461778			snow				Dry	daylight
60034	2012-03-23 10:15:38,370000+01:00	511	1	87	889	2	None	60033	84	1911	591	4,756714			snow				Dry	daylight
60035	2012-03-23 10:16:06,510000+01:00	562	2	100	1822	2	None	60031	73	2360	558	138,934822			snow				Dry	daylight
60036	2012-03-23 10:16:34,810000+01:00	932	2	85	2942	4	None	60035	100	1822	562	28,09768			snow				Dry	daylight
60037	2012-03-23 10:16:54,870000+01:00	611	2	101	2783	2	None	60036	85	2942	932	19,665271			snow				Dry	daylight
60038	2012-03-23 10:17:25,970000+01:00	551	2	97	2280	2	None	60037	101	2783	611	30,882218			snow				Dry	daylight
60039	2012-03-23 10:18:31,170000+01:00	556	2	86	2476	2	None	60038	97	2280	551	64,995505			snow				Dry	daylight
60040	2012-03-23 10:18:54,370000+01:00	555	2	94	2310	2	None	60039	86	2476	556	22,967256			snow				Dry	daylight
60041	2012-03-23 10:19:29,480000+01:00	529	1	74	1536	2	None	60034	87	889	511	230,898552			snow				Dry	daylight
60042	2012-03-23 10:19:54,190000+01:00	459	2	79	1798	2	None	60040	94	2310	555	59,607447			snow				Dry	daylight
60043	2012-03-23 10:20:17,200000+01:00	606	2	84	1678	2	None	60042	79	1798	459	22,800835			snow				Dry	daylight
60044	2012-03-23 10:20:53,820000+01:00	572	2	86	2818	2	None	60043	84	1678	606	36,360286			snow				Dry	daylight
60045	2012-03-23 10:21:59,080000+01:00	1716	2	87	15381	6	None	60044	86	2818	572	65,020558			snow				Dry	daylight
60046	2012-03-23 10:23:22,260000+01:00	557	2	97	2224	2	None	60045	87	15381	1716	82,469931			snow				Dry	daylight
60047	2012-03-23 10:24:20,390000+01:00	540	2	95	2100	2	None	60046	97	2224	557	57,923278			snow				Dry	daylight
60048	2012-03-23 10:25:48,900000+01:00	597	1	96	1963	2	None	60041	74	1536	529	379,162649			snow				Dry	daylight
60049	2012-03-23 10:26:24,330000+01:00	553	1	104	2275	2	None	60048	96	1963	597	35,206125			snow				Dry	daylight
60050	2012-03-23 10:27:05,530000+01:00	595	2	98	2900	2	SensorCountMissMatch	60047	95	2100	540	164,935368			snow				Dry	daylight
60051	2012-03-23 10:27:54,650000+01:00	616	2	87	2359	2	None	60050	98	2900	595	48,901429			snow				Dry	daylight
60052	2012-03-23 10:28:33,100000+01:00	581	2	97	1815	2	None	60051	87	2359	616	38,195103			snow				Dry	daylight
60053	2012-03-23 10:29:40,880000+01:00	559	2	104	1901	2	None	60052	97	1815	581	67,564371			snow				Dry	daylight
60054	2012-03-23 10:29:45,910000+01:00	587	1	80	2024	2	None	60049	104	2275	553	201,388577			snow				Dry	daylight
60055	2012-03-23 10:29:46,970000+01:00	578	2	86	1825	2	None	60053	104	1901	559	5,8965			snow				Dry	daylight
60056	2012-03-23 10:29:58,850000+01:00	509	1	81	1386	2	None	60054	80	2024	587	12,67585			snow				Dry	daylight
60057	2012-03-23 10:29:59,550000+01:00	594	1	81	1298	2	GapLessThan2Seconds	60056	81	1386	509	,473778			snow				Dry	daylight
60058	2012-03-23 10:29:59,840000+01:00	528	2	78	2140	2	None	60055	86	1825	578	12,628047			snow				Dry	daylight
60059	2012-03-23 10:30:01,320000+01:00	512	2	75	2640	2	GapLessThan2Seconds	60058	78	2140	528	1,236308			snow				Dry	daylight
60060	2012-03-23 10:30:37,600000+01:00	571	1	96	1948	2	None	60057	81	1298	594	37,786			snow				Dry	daylight
60061	2012-03-23 10:30:39,810000+01:00	516	1	94	1938	2	None	60060	96	1948	571	1,995875			snow				Dry	daylight
60062	2012-03-23 10:30:41,410000+01:00	569	1	89	1796	2	GapLessThan2Seconds	60061	94	1938	516	1,402383			snow				Dry	daylight
60063	2012-03-23 10:31:26,220000+01:00	542	2	82	2274	2	None	60059	75	2640	512	84,65424			snow				Dry	daylight
60064	2012-03-23 10:31:47,490000+01:00	462	2	95	1855	2	None	60063	82	2274	542	21,032049			snow				Dry	daylight
60065	2012-03-23 10:32:15,640000+01:00	581	2	95	2670	2	None	60064	95	1855	462	27,974926			snow				Dry	daylight
60066	2012-03-23 10:32:20,830000+01:00	564	2	97	2554	2	None	60065	95	2670	581	4,969832			snow				Dry	daylight
60067	2012-03-23 10:33:08,760000+01:00	515	2	87	2109	2	None	60066	97	2554	564	47,72068			snow				Dry	daylight
60068	2012-03-23 10:33:47,880000+01:00	1080	1	85	8066	2	None	60062	89	1796	569	186,239843			snow				Dry	daylight
60069	2012-03-23 10:35:08,500000+01:00	553	1	94	2695	2	None	60068	85	8066	1080	80,162588			snow				Dry	daylight
60070	2012-03-23 10:35:17,710000+01:00	598	2	82	3025	2	None	60067	87	2109	515	128,736897			snow				Dry	daylight
60071	2012-03-23 10:36:11,040000+01:00	661	2	80	3527	2	None	60070	82	3025	598	53,067463			snow				Dry	daylight
60072	2012-03-23 10:36:42,820000+01:00	803	1	101	3002	2	None	60069	94	2695	553	94,108213			snow				Dry	daylight
60073	2012-03-23 10:36:54,150000+01:00	1279	1	89	8368	2	None	60072	101	3002	803	11,043782			snow				Dry	daylight
60074	2012-03-23 10:37:12,670000+01:00	520	1	86	2485	2	None	60073	89	8368	1279	18,002652			snow				Dry	daylight
60075	2012-03-23 10:37:29,280000+01:00	1687	1	87	20424	4	None	60074	86	2485	520	16,392326			snow				Dry	daylight
60076	2012-03-23 10:37:43,990000+01:00	594	1	83	1837	2	None	60075	87	20424	1687	14,011931			snow				Dry	daylight
60077	2012-03-23 10:37:52,930000+01:00	470	2	83	1778	2	None	60071	80	3527	661	101,59255			snow				Dry	daylight
60078	2012-03-23 10:37:54,560000+01:00	508	2	82	2506	2	GapLessThan2Seconds	60077	83	1778	470	1,426145			snow				Dry	daylight
60079	2012-03-23 10:37:58,100000+01:00	1717	2	83	15097	4	None	60078	82	2506	508	3,316976			snow				Dry	daylight
60080	2012-03-23 10:39:42,070000+01:00	560	2	101	2293	2	None	60079	83	15097	1717	103,225277			snow				Dry	daylight
60081	2012-03-23 10:40:06,260000+01:00	522	2	80	2454	2	None	60080	101	2293	560	23,990396			snow				Dry	daylight
60082	2012-03-23 10:40:11,370000+01:00	501	2	76	1687	2	None	60081	80	2454	522	4,8751			snow				Dry	daylight
60083	2012-03-23 10:40:22,540000+01:00	526	1	80	1424	2	None	60076	83	1837	594	158,292361			snow				Dry	daylight
60084	2012-03-23 10:40:24,770000+01:00	1407	1	83	5822	3	None	60083	80	1424	526	1,9933			snow				Dry	daylight
60085	2012-03-23 10:40:40,920000+01:00	1055	1	79	11033	2	None	60084	83	5822	1407	15,539735			snow				Dry	daylight
60086	2012-03-23 10:40:43,330000+01:00	1721	1	79	35628	6	GapLessThan2Seconds	60085	79	11033	1055	1,929241			snow				Dry	daylight
60087	2012-03-23 10:41:25,190000+01:00	540	2	84	2859	2	None	60082	76	1687	501	73,582684			snow				Dry	daylight
60088	2012-03-23 10:42:16,380000+01:00	547	1	78	1853	2	None	60086	79	35628	1721	92,265747			snow				Dry	daylight
60089	2012-03-23 10:42:18,630000+01:00	531	2	82	2120	2	None	60087	84	2859	540	53,208571			snow				Dry	daylight
60090	2012-03-23 10:42:19,570000+01:00	571	2	84	2693	2	GapLessThan2Seconds	60089	82	2120	531	,706878			snow				Dry	daylight
60091	2012-03-23 10:42:21,960000+01:00	468	2	84	1989	2	None	60090	84	2693	571	2,145286			snow				Dry	daylight
60092	2012-03-23 10:42:49,420000+01:00	1095	2	73	2782	4	None	60091	84	1989	468	27,259429			snow				Dry	daylight
60093	2012-03-23 10:43:11,040000+01:00	649	2	95	3016	2	None	60092	73	2782	1095	21,08			snow				Dry	daylight
60094	2012-03-23 10:44:07,860000+01:00	1671	1	80	35863	6	None	60088	78	1853	547	111,227538			snow				Dry	daylight
60095	2012-03-23 10:44:12,450000+01:00	546	1	81	1247	2	None	60094	80	35863	1671	3,83805			snow				Dry	daylight
60096	2012-03-23 10:44:15,630000+01:00	746	1	82	2763	2	None	60095	81	1247	546	2,937333			snow				Dry	daylight
60097	2012-03-23 10:44:27,400000+01:00	1709	1	79	14901	6	None	60096	82	2763	746	11,442488			snow				Dry	daylight
60098	2012-03-23 10:44:58,420000+01:00	523	1	81	1357	2	None	60097	79	14901	1709	30,241215			snow				Dry	daylight
60099	2012-03-23 10:47:24,400000+01:00	526	2	85	2207	2	None	60093	95	3016	649	253,114063			snow				Dry	daylight
60100	2012-03-23 10:47:28,580000+01:00	873	2	78	2924	3	None	60099	85	2207	526	3,957224			snow				Dry	daylight
60101	2012-03-23 10:49:03,890000+01:00	552	1	78	1785	2	None	60098	81	1357	523	245,237556			snow				Dry	daylight
60102	2012-03-23 10:49:06,460000+01:00	1014	1	76	3042	4	None	60101	78	1785	552	2,315231			snow				Dry	daylight
60103	2012-03-23 10:49:18,010000+01:00	554	2	83	2267	2	None	60100	78	2924	873	109,027077			snow				Dry	daylight
60104	2012-03-23 10:50:46,190000+01:00	573	2	80	2068	2	None	60103	83	2267	554	87,939711			snow				Dry	daylight
60105	2012-03-23 10:50:53,610000+01:00	583	2	84	1411	2	None	60104	80	2068	573	7,16215			snow				Dry	daylight
60106	2012-03-23 10:50:56,350000+01:00	529	2	82	2180	2	None	60105	84	1411	583	2,490143			snow				Dry	daylight
60107	2012-03-23 10:50:58,640000+01:00	555	2	81	2413	2	None	60106	82	2180	529	2,057756			snow				Dry	daylight
60108	2012-03-23 10:50:59,730000+01:00	555	2	83	2692	2	GapLessThan2Seconds	60107	81	2413	555	,843333			snow				Dry	daylight
60109	2012-03-23 10:51:01,680000+01:00	1605	2	85	16265	5	GapLessThan2Seconds	60108	83	2692	555	1,709277			snow				Dry	daylight
60110	2012-03-23 10:51:03,880000+01:00	593	2	83	3432	2	GapLessThan2Seconds	60109	85	16265	1605	1,520235			snow				Dry	daylight
60111	2012-03-23 10:51:40,440000+01:00	533	1	84	1795	2	None	60102	76	3042	1014	153,499684			snow				Dry	daylight
60112	2012-03-23 10:51:50,900000+01:00	1713	2	85	17679	4	None	60110	83	3432	593	46,762795			snow				Dry	daylight
60113	2012-03-23 10:51:51,720000+01:00	582	1	75	2021	2	None	60111	84	1795	533	11,051571			snow				Dry	daylight
60114	2012-03-23 10:51:54,060000+01:00	549	2	83	2100	2	None	60112	85	17679	1713	2,434494			snow				Dry	daylight
60115	2012-03-23 10:52:06,910000+01:00	519	1	84	2009	2	None	60113	75	2021	582	14,91064			snow				Dry	daylight
60116	2012-03-23 10:54:06,880000+01:00	1233	1	82	7758	2	None	60115	84	2009	519	119,747571			snow				Dry	daylight
60117	2012-03-23 10:54:07,120000+01:00	817	2	81	3428	2	None	60114	83	2100	549	132,82188			snow				Dry	daylight
60118	2012-03-23 10:54:09,380000+01:00	514	2	83	1915	2	GapLessThan2Seconds	60117	81	3428	817	1,896889			snow				Dry	daylight
60582	2012-03-23 14:55:30,310000+01:00	605	2	88	3399	2	None	60118	83	1915	514	14480,70706	9,3	70	clear	None	68	0	Dry	twilight
60583	2012-03-23 14:55:37,120000+01:00	575	2	84	2053	2	None	60582	88	3399	605	6,5625	9,3	70	clear	None	68	0	Dry	twilight
60584	2012-03-23 14:55:39,530000+01:00	516	2	84	2258	2	None	60583	84	2053	575	2,163571	9,3	70	clear	None	68	0	Dry	twilight
60585	2012-03-23 14:55:43,520000+01:00	541	2	90	1997	2	None	60584	84	2258	516	3,768857	9,3	70	clear	None	68	0	Dry	twilight
60586	2012-03-23 14:56:57,500000+01:00	533	2	82	2879	2	None	60585	90	1997	541	73,7636	9,3	70	clear	None	68	0	Dry	twilight
60587	2012-03-23 14:56:58,590000+01:00	533	2	80	2063	2	GapLessThan2Seconds	60586	82	2879	533	,856	9,3	70	clear	None	68	0	Dry	twilight
60588	2012-03-23 14:57:03,620000+01:00	543	2	78	2919	2	None	60587	80	2063	533	4,79015	9,3	70	clear	None	68	0	Dry	twilight
60589	2012-03-23 14:58:07,900000+01:00	553	2	82	2344	2	None	60588	78	2919	543	64,029385	9,3	70	clear	None	68	0	Dry	twilight
60590	2012-03-23 14:58:19,350000+01:00	540	2	90	3707	2	None	60589	82	2344	553	11,20722	9,3	70	clear	None	68	0	Dry	twilight
60591	2012-03-23 14:59:15,610000+01:00	570	2	98	1775	2	None	60590	90	3707	540	56,044	9,3	70	clear	None	68	0	Dry	twilight
60592	2012-03-23 14:59:16,890000+01:00	1033	1	83	2501	3	None	60116	82	7758	1233	14709,468683	9,3	70	clear	None	68	0	Dry	twilight
60593	2012-03-23 14:59:30,560000+01:00	645	2	90	2653	2	None	60591	98	1775	570	14,740612	9,3	70	clear	None	68	0	Dry	twilight
60594	2012-03-23 14:59:46,610000+01:00	568	1	79	1304	2	None	60592	83	2501	1033	29,271952	9,3	70	clear	None	68	0	Dry	twilight
60595	2012-03-23 14:59:48,320000+01:00	542	1	76	1290	2	GapLessThan2Seconds	60594	79	1304	568	1,451165	9,3	70	clear	None	68	0	Dry	twilight
60596	2012-03-23 15:00:08,880000+01:00	2042	2	85	13436	4	IsDrawBarTrailer	60593	90	2653	645	38,062	9,3	70	clear	None	68	0	Dry	twilight
60597	2012-03-23 15:00:18,110000+01:00	560	2	87	2808	2	None	60596	85	13436	2042	8,365153	9,3	70	clear	None	68	0	Dry	twilight
60598	2012-03-23 15:00:22,300000+01:00	915	2	102	3268	3	None	60597	87	2808	560	3,958276	9,3	70	clear	None	68	0	Dry	twilight
60599	2012-03-23 15:00:46,520000+01:00	1246	2	85	13364	2	None	60598	102	3268	915	23,897059	9,3	70	clear	None	68	0	Dry	twilight
60600	2012-03-23 15:01:13,570000+01:00	555	2	84	2131	2	None	60599	85	13364	1246	26,522282	9,3	70	clear	None	68	0	Dry	twilight
60601	2012-03-23 15:01:14,980000+01:00	555	2	82	1834	2	GapLessThan2Seconds	60600	84	2131	555	1,172143	9,3	70	clear	None	68	0	Dry	twilight
60602	2012-03-23 15:01:29,180000+01:00	1683	2	89	14004	5	None	60601	82	1834	555	13,956341	9,3	70	clear	None	68	0	Dry	twilight
60603	2012-03-23 15:01:31,550000+01:00	520	1	75	1831	2	None	60595	76	1290	542	102,973263	9,3	70	clear	None	68	0	Dry	twilight
60604	2012-03-23 15:01:33,020000+01:00	954	1	80	2537	4	GapLessThan2Seconds	60603	75	1831	520	1,2204	9,3	70	clear	None	68	0	Dry	twilight
60605	2012-03-23 15:02:03,280000+01:00	652	1	103	1948	2	None	60604	80	2537	954	29,8307	9,3	70	clear	None	68	0	Dry	twilight
60606	2012-03-23 15:02:52,900000+01:00	484	2	91	1986	2	None	60602	89	14004	1683	83,039236	9,3	70	clear	None	68	0	Dry	twilight
60607	2012-03-23 15:02:57,950000+01:00	1670	2	89	33773	5	None	60606	91	1986	484	4,858527	9,3	70	clear	None	68	0	Dry	twilight
60608	2012-03-23 15:03:06,710000+01:00	549	1	91	1524	2	None	60605	103	1948	652	63,202117	9,3	70	clear	None	68	0	Dry	twilight
60609	2012-03-23 15:03:27,040000+01:00	533	2	89	1960	2	None	60607	89	33773	1670	28,414494	9,3	70	clear	None	68	0	Dry	twilight
60610	2012-03-23 15:04:15,470000+01:00	534	1	82	1478	2	None	60608	91	1524	549	68,542813	9,3	70	clear	None	68	0	Dry	twilight
60611	2012-03-23 15:04:17,660000+01:00	567	2	89	1655	2	None	60609	89	1960	533	50,404404	9,3	70	clear	None	68	0	Dry	twilight
60612	2012-03-23 15:04:47,820000+01:00	944	2	86	16442	3	None	60611	89	1655	567	29,930652	9,3	70	clear	None	68	0	Dry	twilight
60613	2012-03-23 15:04:50,880000+01:00	559	2	80	1738	2	None	60612	86	16442	944	2,664837	9,3	70	clear	None	68	0	Dry	twilight
60614	2012-03-23 15:05:00,390000+01:00	514	2	87	2585	2	None	60613	80	1738	559	9,25845	9,3	70	clear	None	68	0	Dry	twilight
60615	2012-03-23 15:05:01,910000+01:00	531	2	85	2873	2	GapLessThan2Seconds	60614	87	2585	514	1,30731	9,3	70	clear	None	68	0	Dry	twilight
60616	2012-03-23 15:05:21,120000+01:00	562	2	96	2872	2	None	60615	85	2873	531	18,985106	9,3	70	clear	None	68	0	Dry	twilight
60617	2012-03-23 15:05:43,190000+01:00	536	1	78	1342	2	None	60610	82	1478	534	87,485561	9,3	70	clear	None	68	0	Dry	twilight
60618	2012-03-23 15:05:44,620000+01:00	509	2	84	2002	2	None	60616	96	2872	562	23,28925	9,3	70	clear	None	68	0	Dry	twilight
60619	2012-03-23 15:08:23,200000+01:00	589	1	88	1643	2	None	60617	78	1342	536	159,762615	9	69	clear	None	338	1,6	Dry	twilight
60620	2012-03-23 15:08:29,240000+01:00	568	1	77	2481	2	None	60619	88	1643	589	5,799045	9	69	clear	None	338	1,6	Dry	twilight
60621	2012-03-23 15:09:18,420000+01:00	560	2	94	1565	2	None	60618	84	2002	509	213,581857	9	69	clear	None	338	1,6	Dry	twilight
60622	2012-03-23 15:11:30,060000+01:00	595	2	84	1695	2	None	60621	94	1565	560	131,425532	9	69	clear	None	338	1,6	Dry	twilight
60623	2012-03-23 15:11:39,050000+01:00	529	2	92	2512	2	None	60622	84	1695	595	8,735	9	69	clear	None	338	1,6	Dry	twilight
60624	2012-03-23 15:11:54,290000+01:00	492	2	93	2633	2	None	60623	92	2512	529	15,033	9	69	clear	None	338	1,6	Dry	twilight
60625	2012-03-23 15:13:03,240000+01:00	1721	2	82	24464	6	None	60624	93	2633	492	68,759548	9	69	clear	None	338	1,6	Dry	night
60626	2012-03-23 15:13:09,630000+01:00	558	2	78	2394	2	None	60625	82	24464	1721	5,634439	9	69	clear	None	338	1,6	Dry	night
60627	2012-03-23 15:13:11,580000+01:00	1700	2	74	35060	6	GapLessThan2Seconds	60626	78	2394	558	1,692462	9	69	clear	None	338	1,6	Dry	night
60628	2012-03-23 15:13:14,140000+01:00	541	2	71	3009	2	GapLessThan2Seconds	60627	74	35060	1700	1,732973	9	69	clear	None	338	1,6	Dry	night
60629	2012-03-23 15:14:13,180000+01:00	1737	1	81	35077	6	None	60620	77	2481	568	343,674442	9	69	clear	None	338	1,6	Dry	night
60630	2012-03-23 15:14:19,630000+01:00	955	2	96	4651	4	None	60628	71	3009	541	65,21569	9	69	clear	None	338	1,6	Dry	night
60631	2012-03-23 15:14:25,100000+01:00	1718	2	94	24000	4	None	60630	96	4651	955	5,111875	9	69	clear	None	338	1,6	Dry	night
60632	2012-03-23 15:15:08,530000+01:00	1990	2	87	17486	4	IsDrawBarTrailer	60631	94	24000	1718	42,772043	9	70	clear	None	298	,9	Dry	night
60633	2012-03-23 15:15:13,750000+01:00	486	2	99	1891	2	None	60632	87	17486	1990	4,396552	9	70	clear	None	298	,9	Dry	night
60634	2012-03-23 15:16:08,650000+01:00	558	1	82	1696	2	None	60629	81	35077	1737	114,698	9	70	clear	None	298	,9	Dry	night
60635	2012-03-23 15:16:15,830000+01:00	532	2	82	2801	2	None	60633	99	1891	486	61,903273	9	70	clear	None	298	,9	Dry	night
60636	2012-03-23 15:16:17,640000+01:00	580	2	84	2829	2	GapLessThan2Seconds	60635	82	2801	532	1,576439	9	70	clear	None	298	,9	Dry	night
60637	2012-03-23 15:18:46,540000+01:00	1424	2	87	15543	3	None	60636	84	2829	580	148,651429	9	70	clear	None	298	,9	Dry	night
60638	2012-03-23 15:18:48,060000+01:00	556	2	86	1967	2	GapLessThan2Seconds	60637	87	15543	1424	,930759	9	70	clear	None	298	,9	Dry	night
60639	2012-03-23 15:18:49,920000+01:00	566	2	87	2619	2	GapLessThan2Seconds	60638	86	1967	556	1,627256	9	70	clear	None	298	,9	Dry	night
60640	2012-03-23 15:19:10,110000+01:00	564	1	84	1885	2	None	60634	82	1696	558	181,215024	9	70	clear	None	298	,9	Dry	night
60641	2012-03-23 15:20:07,430000+01:00	537	2	85	2215	2	None	60639	87	2619	566	77,275793	9	70	clear	None	298	,9	Dry	night
60642	2012-03-23 15:20:32,910000+01:00	569	2	84	2224	2	None	60641	85	2215	537	25,252565	9	70	clear	None	298	,9	Dry	night
60643	2012-03-23 15:20:34,380000+01:00	541	2	84	3103	2	GapLessThan2Seconds	60642	84	2224	569	1,226143	9	70	clear	None	298	,9	Dry	night
60644	2012-03-23 15:20:51,350000+01:00	515	2	93	1877	2	None	60643	84	3103	541	16,738143	9	70	clear	None	298	,9	Dry	night
60645	2012-03-23 15:20:56,630000+01:00	540	2	87	2122	2	None	60644	93	1877	515	5,080645	9	70	clear	None	298	,9	Dry	night
60646	2012-03-23 15:21:40,100000+01:00	530	2	99	2550	2	None	60645	87	2122	540	43,246552	9	70	clear	None	298	,9	Dry	night
60647	2012-03-23 15:22:11,920000+01:00	519	2	83	2559	2	None	60646	99	2550	530	31,627273	9	70	clear	None	298	,9	Dry	night
60648	2012-03-23 15:23:40,550000+01:00	1773	2	82	34860	6	None	60647	83	2559	519	88,404892	9	70	clear	None	298	,9	Dry	night
60649	2012-03-23 15:23:44,470000+01:00	555	2	89	2617	2	None	60648	82	34860	1773	3,14161	9	70	clear	None	298	,9	Dry	night
60650	2012-03-23 15:24:07,560000+01:00	561	2	87	2758	2	None	60649	89	2617	555	22,865506	9	70	clear	None	298	,9	Dry	night
60651	2012-03-23 15:24:09,950000+01:00	508	2	90	2737	2	None	60650	87	2758	561	2,157862	9	70	clear	None	298	,9	Dry	night
60652	2012-03-23 15:24:25,220000+01:00	1260	2	84	20774	3	SensorCountMissMatch, Braking	60651	90	2737	508	15,0668	9	70	clear	None	298	,9	Dry	night
60653	2012-03-23 15:24:38,670000+01:00	562	2	87	1869	2	None	60652	84	20774	1260	12,91	9	70	clear	None	298	,9	Dry	night
60654	2012-03-23 15:24:40,830000+01:00	1694	2	89	17136	4	GapLessThan2Seconds, SensorCountMissMatch	60653	87	1869	562	1,927448	9	70	clear	None	298	,9	Dry	night
60655	2012-03-23 15:24:43,850000+01:00	582	2	90	2350	2	None	60654	89	17136	1694	2,334787	9	70	clear	None	298	,9	Dry	night
60656	2012-03-23 15:24:50,390000+01:00	1671	2	88	14727	4	None	60655	90	2350	582	6,3072	9	70	clear	None	298	,9	Dry	night
60657	2012-03-23 15:25:24,860000+01:00	505	1	97	1423	2	None	60640	84	1885	564	374,508286	9	70	clear	None	298	,9	Dry	night
60658	2012-03-23 15:25:37,520000+01:00	412	1	99	753	2	Straddling, ReverseDirection	60657	97	1423	505	12,472577	9	70	clear	None	298	,9	Dry	night
60659	2012-03-23 15:26:15,720000+01:00	566	1	79	1830	2	None	60658	99	753	412	38,050182	9,1	69	clear	None	309	1,3	Dry	night
60660	2012-03-23 15:26:27,380000+01:00	563	2	107	2468	2	None	60656	88	14727	1671	96,306409	9,1	69	clear	None	309	1,3	Dry	night
60661	2012-03-23 15:29:16,470000+01:00	568	2	90	2618	2	None	60660	107	2468	563	168,900579	9,1	69	clear	None	309	1,3	Dry	night
60662	2012-03-23 15:29:51,840000+01:00	555	2	88	2155	2	None	60661	90	2618	568	35,1428	9,1	69	clear	None	309	1,3	Dry	night
60663	2012-03-23 15:30:27,340000+01:00	1745	2	90	26165	6	None	60662	88	2155	555	35,272955	9,1	69	clear	None	309	1,3	Dry	night
60664	2012-03-23 15:31:33,370000+01:00	603	1	85	1879	2	None	60659	79	1830	566	317,392076	9,1	69	clear	None	309	1,3	Dry	night
60665	2012-03-23 15:31:54,560000+01:00	543	2	92	2448	2	None	60663	90	26165	1745	86,522	9,1	69	clear	None	309	1,3	Dry	night
60666	2012-03-23 15:31:56,700000+01:00	531	2	88	3229	2	GapLessThan2Seconds	60665	92	2448	543	1,927522	9,1	69	clear	None	309	1,3	Dry	night
60667	2012-03-23 15:33:38,260000+01:00	600	2	84	4700	2	None	60666	88	3229	531	101,342773	9,1	69	clear	None	309	1,3	Dry	night
60668	2012-03-23 15:34:59,140000+01:00	532	1	67	1360	2	None	60664	85	1879	603	205,514612	9,1	69	clear	None	309	1,3	Dry	night
60669	2012-03-23 15:35:02,910000+01:00	889	1	75	11930	2	None	60668	67	1360	532	3,484149	8,9	70	clear	None	11	2,3	Dry	night
60670	2012-03-23 15:35:04,710000+01:00	484	1	75	1386	2	GapLessThan2Seconds	60669	75	11930	889	1,37328	8,9	70	clear	None	11	2,3	Dry	night
60671	2012-03-23 15:35:06,240000+01:00	534	1	76	2077	2	GapLessThan2Seconds	60670	75	1386	484	1,29768	8,9	70	clear	None	11	2,3	Dry	night
60672	2012-03-23 15:35:08,720000+01:00	497	1	73	2485	2	None	60671	76	2077	534	2,227053	8,9	70	clear	None	11	2,3	Dry	night
60673	2012-03-23 15:35:09,630000+01:00	591	2	103	2199	2	None	60667	84	4700	600	91,112857	8,9	70	clear	None	11	2,3	Dry	night
60674	2012-03-23 15:35:16,030000+01:00	562	2	84	1568	2	None	60673	103	2199	591	6,193437	8,9	70	clear	None	11	2,3	Dry	night
60675	2012-03-23 15:35:25,290000+01:00	560	1	76	1920	2	None	60672	73	2485	497	16,324904	8,9	70	clear	None	11	2,3	Dry	night
60676	2012-03-23 15:35:40,070000+01:00	546	2	100	2142	2	None	60674	84	1568	562	23,799143	8,9	70	clear	None	11	2,3	Dry	night
60677	2012-03-23 15:35:49,180000+01:00	595	1	84	2572	2	None	60675	76	1920	560	23,624737	8,9	70	clear	None	11	2,3	Dry	night
60678	2012-03-23 15:36:57,230000+01:00	553	2	79	2773	2	None	60676	100	2142	546	76,96344	8,9	70	clear	None	11	2,3	Dry	night
60679	2012-03-23 15:37:19,480000+01:00	2068	1	89	19798	5	None	60677	84	2572	595	90,045	8,9	70	clear	None	11	2,3	Dry	night
60680	2012-03-23 15:37:22,540000+01:00	545	2	79	2190	2	None	60678	79	2773	553	25,058	8,9	70	clear	None	11	2,3	Dry	night
60681	2012-03-23 15:37:25,330000+01:00	564	2	79	1317	2	None	60680	79	2190	545	2,541646	8,9	70	clear	None	11	2,3	Dry	night
60682	2012-03-23 15:37:29,740000+01:00	746	2	87	8103	3	ReverseDirection	60681	79	1317	564	4,152987	8,9	70	clear	None	11	2,3	Dry	night
60685	2012-03-23 15:37:29,740000+01:00	1827	1	87	8681	5	IsDrawBarTrailer	60679	89	19798	2068	9,423506	8,9	70	clear	None	11	2,3	Dry	night
60684	2012-03-23 15:37:30,250000+01:00	426	2	88	6278	2	ReverseDirection, GapLessThan5Metres, GapLessThan2Seconds	60682	87	8103	746	,20131	8,9	70	clear	None	11	2,3	Dry	night
60686	2012-03-23 15:37:38,350000+01:00	590	2	91	1780	2	None	60684	88	6278	426	7,925727	8,9	70	clear	None	11	2,3	Dry	night
60687	2012-03-23 15:38:01,890000+01:00	512	2	86	2674	2	None	60686	91	1780	590	23,306593	8,9	70	clear	None	11	2,3	Dry	night
60688	2012-03-23 15:38:05,920000+01:00	536	2	90	2718	2	None	60687	86	2674	512	3,815674	8,9	70	clear	None	11	2,3	Dry	night
60689	2012-03-23 15:39:09,210000+01:00	510	2	83	1861	2	None	60688	90	2718	536	63,0756	8,9	70	clear	None	11	2,3	Dry	night
60690	2012-03-23 15:40:31,830000+01:00	479	2	94	1842	2	None	60689	83	1861	510	82,398795	8,9	70	clear	None	11	2,3	Dry	night
60691	2012-03-23 15:41:37,940000+01:00	540	2	96	2595	2	None	60690	94	1842	479	65,926553	8,9	70	clear	None	11	2,3	Dry	night
60692	2012-03-23 15:42:20,560000+01:00	563	2	92	1897	2	None	60691	96	2595	540	42,4175	8,9	70	clear	None	11	2,3	Dry	night
60693	2012-03-23 15:42:23,110000+01:00	569	2	90	2429	2	None	60692	92	1897	563	2,329696	8,9	70	clear	None	11	2,3	Dry	night
60694	2012-03-23 15:43:06,800000+01:00	556	2	91	1947	2	None	60693	90	2429	569	43,4624	8,9	70	clear	None	11	2,3	Dry	night
60695	2012-03-23 15:43:27,250000+01:00	555	1	78	1962	2	None	60685	87	8681	1827	356,754	8,9	70	clear	None	11	2,3	Dry	night
60696	2012-03-23 15:43:55,990000+01:00	532	2	90	2128	2	None	60694	91	1947	556	48,970044	8,9	70	clear	None	11	2,3	Dry	night
60697	2012-03-23 15:44:15,380000+01:00	547	2	87	1994	2	None	60696	90	2128	532	19,1772	8,9	70	clear	None	11	2,3	Dry	night
60698	2012-03-23 15:44:18,500000+01:00	530	2	87	2507	2	None	60697	87	1994	547	2,893655	8,9	70	clear	None	11	2,3	Dry	night
60699	2012-03-23 15:44:20,160000+01:00	507	2	91	2086	2	GapLessThan2Seconds	60698	87	2507	530	1,44069	8,9	70	clear	None	11	2,3	Dry	night
60700	2012-03-23 15:44:21,370000+01:00	538	2	92	2497	2	GapLessThan2Seconds	60699	91	2086	507	1,009429	8,9	70	clear	None	11	2,3	Dry	night
60701	2012-03-23 15:45:01,600000+01:00	579	1	69	1985	2	None	60695	78	1962	555	94,093846	8,9	70	clear	None	11	2,3	Dry	night
60702	2012-03-23 15:45:12,080000+01:00	634	2	75	2810	2	None	60700	92	2497	538	50,499478	8,9	70	clear	None	11	2,3	Dry	night
60703	2012-03-23 15:45:59,550000+01:00	521	2	81	2768	2	SensorCountMissMatch	60702	75	2810	634	47,16568	8,9	70	clear	None	11	2,3	Dry	night
60704	2012-03-23 15:46:01,540000+01:00	542	2	80	2689	2	GapLessThan2Seconds	60703	81	2768	521	1,758444	8,6	72	clear	None	34	2,7	Dry	night
60705	2012-03-23 15:46:06,700000+01:00	604	2	90	1975	2	None	60704	80	2689	542	4,9161	8,6	72	clear	None	34	2,7	Dry	night
60706	2012-03-23 15:46:40,610000+01:00	626	1	74	2070	2	None	60701	69	1985	579	98,707913	8,6	72	clear	None	34	2,7	Dry	night
60707	2012-03-23 15:47:17,720000+01:00	531	1	79	1560	2	None	60706	74	2070	626	36,805459	8,6	72	clear	None	34	2,7	Dry	night
60708	2012-03-23 15:47:18,910000+01:00	1648	1	77	15948	4	GapLessThan2Seconds	60707	79	1560	531	,948025	8,6	72	clear	None	34	2,7	Dry	night
60709	2012-03-23 15:47:21,430000+01:00	554	1	78	1866	2	GapLessThan2Seconds	60708	77	15948	1648	1,749507	8,6	72	clear	None	34	2,7	Dry	night
60710	2012-03-23 15:48:11,050000+01:00	497	2	78	2793	2	None	60705	90	1975	604	124,1084	8,6	72	clear	None	34	2,7	Dry	night
60711	2012-03-23 15:48:19,710000+01:00	467	2	88	1601	2	None	60710	78	2793	497	8,430615	8,6	72	clear	None	34	2,7	Dry	night
60712	2012-03-23 15:48:38,580000+01:00	503	2	110	1945	2	None	60711	88	1601	467	18,678955	8,6	72	clear	None	34	2,7	Dry	night
60713	2012-03-23 15:48:46,830000+01:00	462	2	88	1438	2	None	60712	110	1945	503	8,085382	8,6	72	clear	None	34	2,7	Dry	night
60714	2012-03-23 15:50:06,860000+01:00	510	2	80	1209	2	None	60713	88	1438	462	79,841	8,6	72	clear	None	34	2,7	Dry	night
60715	2012-03-23 15:50:13,550000+01:00	544	1	77	2064	2	None	60709	78	1866	554	171,864308	8,6	72	clear	None	34	2,7	Dry	night
60716	2012-03-23 15:50:20,260000+01:00	596	2	88	2261	2	None	60714	80	1209	510	13,1705	8,6	72	clear	None	34	2,7	Dry	night
60717	2012-03-23 15:50:20,980000+01:00	295	1	97	262	2	None	60715	77	2064	544	7,175662	8,6	72	clear	None	34	2,7	Dry	night
60718	2012-03-23 15:51:00,030000+01:00	531	2	78	2173	2	None	60716	88	2261	596	39,526182	8,6	72	clear	None	34	2,7	Dry	night
60719	2012-03-23 15:51:41,920000+01:00	551	2	84	2315	2	None	60718	78	2173	531	41,644923	8,6	72	clear	None	34	2,7	Dry	night
60720	2012-03-23 15:52:05,720000+01:00	1716	2	86	43491	6	None	60719	84	2315	551	23,563857	8,6	72	clear	None	34	2,7	Dry	night
60721	2012-03-23 15:52:34,200000+01:00	499	1	78	1163	2	None	60717	97	262	295	133,110515	8,6	72	clear	None	34	2,7	Dry	night
60722	2012-03-23 15:52:50,590000+01:00	567	2	80	1657	2	None	60720	86	43491	1716	44,151674	8,6	72	clear	None	34	2,7	Dry	night
60723	2012-03-23 15:52:53,460000+01:00	567	1	95	1719	2	None	60721	78	1163	499	19,029692	8,6	72	clear	None	34	2,7	Dry	night
60724	2012-03-23 15:52:54,860000+01:00	646	1	93	2612	2	GapLessThan2Seconds	60723	95	1719	567	1,185137	8,6	72	clear	None	34	2,7	Dry	night
60725	2012-03-23 15:54:06,910000+01:00	545	2	88	2818	2	None	60722	80	1657	567	76,06485	8,6	72	clear	None	34	2,7	Dry	night
60726	2012-03-23 15:54:12,050000+01:00	479	2	88	2296	2	None	60725	88	2818	545	4,917045	8,6	72	clear	None	34	2,7	Dry	night
60727	2012-03-23 15:54:20,520000+01:00	505	2	88	1181	2	None	60726	88	2296	479	8,274045	8,6	72	clear	None	34	2,7	Dry	night
60728	2012-03-23 15:54:43,580000+01:00	511	1	83	1812	2	None	60724	93	2612	646	108,469935	8,6	72	clear	None	34	2,7	Dry	night
60729	2012-03-23 15:55:17,100000+01:00	761	2	80	2856	3	None	60727	88	1181	505	56,373409	8,4	74	clear	None	62	3,7	Dry	night
60730	2012-03-23 15:55:22,120000+01:00	929	2	83	3830	3	None	60729	80	2856	761	4,67755	8,4	74	clear	None	62	3,7	Dry	night
60731	2012-03-23 15:55:25,730000+01:00	1253	2	88	14983	2	None	60730	83	3830	929	3,20706	8,4	74	clear	None	62	3,7	Dry	night
60732	2012-03-23 15:55:27,730000+01:00	576	2	91	2911	2	GapLessThan2Seconds	60731	88	14983	1253	1,487409	8,4	74	clear	None	62	3,7	Dry	night
60733	2012-03-23 15:55:30,790000+01:00	552	2	90	3169	2	None	60732	91	2911	576	2,832132	8,4	74	clear	None	62	3,7	Dry	night
60734	2012-03-23 15:56:49,350000+01:00	536	2	88	2417	2	None	60733	90	3169	552	78,3392	8,4	74	clear	None	62	3,7	Dry	night
60735	2012-03-23 15:57:49,200000+01:00	528	1	79	2183	2	None	60728	83	1812	511	185,398361	8,4	74	clear	None	62	3,7	Dry	night
60736	2012-03-23 15:58:09,920000+01:00	1710	2	80	28653	5	None	60734	88	2417	536	80,350727	8,4	74	clear	None	62	3,7	Dry	night
60737	2012-03-23 15:58:12,680000+01:00	553	2	85	2641	2	GapLessThan2Seconds	60736	80	28653	1710	1,9905	8,4	74	clear	None	62	3,7	Dry	night
60738	2012-03-23 15:58:15,770000+01:00	553	2	87	2884	2	None	60737	85	2641	553	2,855788	8,4	74	clear	None	62	3,7	Dry	night
60739	2012-03-23 15:58:28,120000+01:00	525	1	82	1675	2	None	60735	79	2183	528	38,679392	8,4	74	clear	None	62	3,7	Dry	night
60740	2012-03-23 15:58:32,600000+01:00	576	1	79	1975	2	None	60739	82	1675	525	4,249512	8,4	74	clear	None	62	3,7	Dry	night
60741	2012-03-23 15:59:08,630000+01:00	1005	2	91	4237	3	None	60738	87	2884	553	52,631172	8,4	74	clear	None	62	3,7	Dry	night
60742	2012-03-23 15:59:59,180000+01:00	540	1	72	1569	2	None	60740	79	1975	576	86,317519	8,4	74	clear	None	62	3,7	Dry	night
60743	2012-03-23 16:00:14,470000+01:00	539	1	81	1955	2	None	60742	72	1569	540	15,02	8,4	74	clear	None	62	3,7	Dry	night
60744	2012-03-23 16:00:19,860000+01:00	512	1	76	1367	2	None	60743	81	1955	539	5,150444	8,4	74	clear	None	62	3,7	Dry	night
60745	2012-03-23 16:01:00,290000+01:00	541	1	83	2160	2	None	60744	76	1367	512	40,187474	8,4	74	clear	None	62	3,7	Dry	night
60746	2012-03-23 16:01:23,420000+01:00	578	2	99	3006	2	None	60741	91	4237	1005	134,392418	8,4	74	clear	None	62	3,7	Dry	night
60747	2012-03-23 16:02:42,650000+01:00	552	2	76	1999	2	None	60746	99	3006	578	79,019818	8,4	74	clear	None	62	3,7	Dry	night
60748	2012-03-23 16:02:44,290000+01:00	552	2	79	2320	2	GapLessThan2Seconds	60747	76	1999	552	1,378526	8,4	74	clear	None	62	3,7	Dry	night
60749	2012-03-23 16:02:55,830000+01:00	509	2	88	2513	2	None	60748	79	2320	552	11,288456	8,4	74	clear	None	62	3,7	Dry	night
60750	2012-03-23 16:03:21,020000+01:00	528	2	72	2648	2	None	60749	88	2513	509	24,981773	8,4	74	clear	None	62	3,7	Dry	night
60751	2012-03-23 16:04:01,310000+01:00	524	2	86	1769	2	None	60750	72	2648	528	40,026	8,4	74	clear	None	62	3,7	Dry	night
60752	2012-03-23 16:04:59,320000+01:00	1306	2	88	5014	4	None	60751	86	1769	524	57,790651	8,4	74	clear	None	62	3,7	Dry	night
60753	2012-03-23 16:05:05,200000+01:00	526	2	85	2096	2	None	60752	88	5014	1306	5,345727	8,4	74	clear	None	62	3,7	Dry	night
60754	2012-03-23 16:05:35,320000+01:00	538	2	86	2980	2	None	60753	85	2096	526	29,897224	8,4	74	clear	None	62	3,7	Dry	night
60755	2012-03-23 16:05:58,560000+01:00	522	2	80	1622	2	None	60754	86	2980	538	23,014791	8,4	74	clear	None	62	3,7	Dry	night
60756	2012-03-23 16:06:02,330000+01:00	537	2	76	2564	2	None	60755	80	1622	522	3,5351	8,4	75	clear	None	84	1,4	Dry	night
60757	2012-03-23 16:06:15,750000+01:00	509	2	80	2166	2	None	60756	76	2564	537	13,165632	8,4	75	clear	None	84	1,4	Dry	night
60758	2012-03-23 16:06:18,670000+01:00	510	2	77	1232	2	None	60757	80	2166	509	2,69095	8,4	75	clear	None	84	1,4	Dry	night
60759	2012-03-23 16:06:24,180000+01:00	543	2	73	2606	2	None	60758	77	1232	510	5,271558	8,4	75	clear	None	84	1,4	Dry	night
60760	2012-03-23 16:06:46,770000+01:00	534	2	76	3024	2	None	60759	73	2606	543	22,322219	8,4	75	clear	None	84	1,4	Dry	night
60761	2012-03-23 16:07:11,060000+01:00	517	2	76	2717	2	None	60760	76	3024	534	24,037053	8,4	75	clear	None	84	1,4	Dry	night
60762	2012-03-23 16:07:14,850000+01:00	546	1	85	1442	2	None	60745	83	2160	541	374,325349	8,4	75	clear	None	84	1,4	Dry	night
60763	2012-03-23 16:07:20,780000+01:00	556	2	83	1565	2	None	60761	76	2717	517	9,475105	8,4	75	clear	None	84	1,4	Dry	night
60764	2012-03-23 16:07:25,800000+01:00	2054	2	83	26750	6	None	60763	83	1565	556	4,778843	8,4	75	clear	None	84	1,4	Dry	night
60765	2012-03-23 16:07:27,840000+01:00	513	2	87	1846	2	GapLessThan2Seconds	60764	83	26750	2054	1,149108	8,4	75	clear	None	84	1,4	Dry	night
60766	2012-03-23 16:07:29,570000+01:00	534	2	92	2371	2	GapLessThan2Seconds	60765	87	1846	513	1,517724	8,4	75	clear	None	84	1,4	Dry	night
60767	2012-03-23 16:07:57,770000+01:00	581	2	85	1895	2	None	60766	92	2371	534	27,991043	8,4	75	clear	None	84	1,4	Dry	night
60768	2012-03-23 16:08:50,630000+01:00	519	2	89	2547	2	None	60767	85	1895	581	52,613929	8,4	75	clear	None	84	1,4	Dry	night
60769	2012-03-23 16:09:18,360000+01:00	498	2	76	1796	2	None	60768	89	2547	519	27,520067	8,4	75	clear	None	84	1,4	Dry	night
60770	2012-03-23 16:09:26,680000+01:00	519	2	89	2697	2	None	60769	76	1796	498	8,084105	8,4	75	clear	None	84	1,4	Dry	night
60771	2012-03-23 16:09:27,960000+01:00	540	2	88	3012	2	GapLessThan2Seconds	60770	89	2697	519	1,070067	8,4	75	clear	None	84	1,4	Dry	night
60772	2012-03-23 16:09:29,150000+01:00	606	2	87	3024	2	GapLessThan2Seconds	60771	88	3012	540	,969091	8,4	75	clear	None	84	1,4	Dry	night
60773	2012-03-23 16:09:35,600000+01:00	593	1	90	2411	2	None	60762	85	1442	546	140,518753	8,4	75	clear	None	84	1,4	Dry	night
60774	2012-03-23 16:10:13,480000+01:00	502	1	83	863	2	None	60773	90	2411	593	37,6428	8,4	75	clear	None	84	1,4	Dry	night
60775	2012-03-23 16:10:22,210000+01:00	595	1	76	2801	2	LoopFailure	60774	83	863	502	8,512265	8,4	75	clear	None	84	1,4	Dry	night
60776	2012-03-23 16:10:23,680000+01:00	549	1	76	1472	2	GapLessThan2Seconds	60775	76	2801	595	1,188158	8,4	75	clear	None	84	1,4	Dry	night
60683	2012-03-23 16:10:25,630000+01:00	546	1	75	2532	2	GapLessThan2Seconds	60776	76	1472	549	1,689947	8,4	75	clear	None	84	1,4	Dry	night
60777	2012-03-23 16:10:57,160000+01:00	536	2	99	2416	2	None	60772	87	3024	606	87,759241	8,4	75	clear	None	84	1,4	Dry	night
60778	2012-03-23 16:11:57,380000+01:00	2037	2	81	19500	4	IsDrawBarTrailer	60777	99	2416	536	60,025091	8,4	75	clear	None	84	1,4	Dry	night
60779	2012-03-23 16:12:00,410000+01:00	516	2	86	2128	2	None	60778	81	19500	2037	2,124667	8,4	75	clear	None	84	1,4	Dry	night
60780	2012-03-23 16:12:30,430000+01:00	521	2	78	2375	2	None	60779	86	2128	516	29,804	8,4	75	clear	None	84	1,4	Dry	night
60781	2012-03-23 16:12:48,190000+01:00	530	2	98	2512	2	None	60780	78	2375	521	17,519538	8,4	75	clear	None	84	1,4	Dry	night
60782	2012-03-23 16:13:01,610000+01:00	547	2	83	2927	2	None	60781	98	2512	530	13,225306	8,4	75	clear	None	84	1,4	Dry	night
60783	2012-03-23 16:13:17,530000+01:00	637	1	82	2174	2	None	60683	75	2532	546	171,63792	8,4	75	clear	None	84	1,4	Dry	night
60784	2012-03-23 16:13:18,990000+01:00	547	1	81	2004	2	GapLessThan2Seconds	60783	82	2174	637	1,180341	8,4	75	clear	None	84	1,4	Dry	night
60785	2012-03-23 16:13:20,980000+01:00	528	1	83	2017	2	GapLessThan2Seconds	60784	81	2004	547	1,746889	8,4	75	clear	None	84	1,4	Dry	night
60786	2012-03-23 16:13:23,790000+01:00	585	1	80	1727	2	None	60785	83	2017	528	2,580988	8,4	75	clear	None	84	1,4	Dry	night
60787	2012-03-23 16:14:03,890000+01:00	548	2	85	2425	2	None	60782	83	2927	547	62,042747	8,4	75	clear	None	84	1,4	Dry	night
60788	2012-03-23 16:14:05,870000+01:00	529	2	87	2653	2	GapLessThan2Seconds	60787	85	2425	548	1,747906	8,4	75	clear	None	84	1,4	Dry	night
60789	2012-03-23 16:14:19,660000+01:00	604	2	101	1525	2	None	60788	87	2653	529	13,571103	8,4	75	clear	None	84	1,4	Dry	night
60790	2012-03-23 16:14:40,380000+01:00	437	2	85	1387	2	None	60789	101	1525	604	20,504713	8,4	75	clear	None	84	1,4	Dry	night
60791	2012-03-23 16:15:23,060000+01:00	540	2	84	2584	2	None	60790	85	1387	437	42,494918	8,2	76	rain	Low	23	2	Dry	night
60792	2012-03-23 16:15:33,420000+01:00	499	2	80	2375	2	None	60791	84	2584	540	10,128571	8,2	76	rain	Low	23	2	Dry	night
60793	2012-03-23 16:15:50,600000+01:00	540	2	86	2179	2	None	60792	80	2375	499	16,95545	8,2	76	rain	Low	23	2	Dry	night
60794	2012-03-23 16:15:58,250000+01:00	670	2	82	2347	2	None	60793	86	2179	540	7,423953	8,2	76	rain	Low	23	2	Dry	night
60795	2012-03-23 16:16:03,350000+01:00	526	2	93	2628	2	None	60794	82	2347	670	4,805854	8,2	76	rain	Low	23	2	Dry	night
60796	2012-03-23 16:16:04,330000+01:00	2102	1	83	23410	6	None	60786	80	1727	585	160,27675	8,2	76	rain	Low	23	2	Dry	night
60797	2012-03-23 16:16:05,290000+01:00	553	2	92	1763	2	GapLessThan2Seconds	60795	93	2628	526	1,736387	8,2	76	rain	Low	23	2	Dry	night
60798	2012-03-23 16:16:26,170000+01:00	553	2	97	2674	2	None	60797	92	1763	553	20,663609	8,2	76	rain	Low	23	2	Dry	night
60799	2012-03-23 16:17:31,540000+01:00	503	2	80	2376	2	None	60798	97	2674	553	65,164763	8,2	76	rain	Low	23	2	Dry	night
60800	2012-03-23 16:17:51,360000+01:00	556	2	90	2521	2	None	60799	80	2376	503	19,59365	8,2	76	rain	Low	23	2	Dry	night
60801	2012-03-23 16:17:59,040000+01:00	560	2	83	2040	2	None	60800	90	2521	556	7,4576	8,2	76	rain	Low	23	2	Dry	night
60802	2012-03-23 16:18:00,190000+01:00	559	2	82	2892	2	GapLessThan2Seconds	60801	83	2040	560	,907108	8,2	76	rain	Low	23	2	Dry	night
60803	2012-03-23 16:18:02,370000+01:00	541	2	85	1228	2	GapLessThan2Seconds	60802	82	2892	559	1,934585	8,2	76	rain	Low	23	2	Dry	night
60804	2012-03-23 16:18:04,840000+01:00	502	2	84	2444	2	None	60803	85	1228	541	2,240871	8,2	76	rain	Low	23	2	Dry	night
60805	2012-03-23 16:18:25,250000+01:00	618	1	80	2247	2	None	60796	83	23410	2102	140,008289	8,2	76	rain	Low	23	2	Dry	night
60806	2012-03-23 16:18:37,820000+01:00	576	1	83	1867	2	None	60805	80	2247	618	12,2919	8,2	76	rain	Low	23	2	Dry	night
60807	2012-03-23 16:18:40,540000+01:00	1771	1	76	30722	6	None	60806	83	1867	576	2,470169	8,2	76	rain	Low	23	2	Dry	night
60808	2012-03-23 16:18:45,560000+01:00	1277	1	78	9583	2	None	60807	76	30722	1771	4,181105	8,2	76	rain	Low	23	2	Dry	night
60809	2012-03-23 16:18:47,400000+01:00	535	1	71	1638	2	GapLessThan2Seconds	60808	78	9583	1277	1,250615	8,2	76	rain	Low	23	2	Dry	night
60810	2012-03-23 16:18:49,620000+01:00	504	1	75	1501	2	GapLessThan2Seconds	60809	71	1638	535	1,948732	8,2	76	rain	Low	23	2	Dry	night
60811	2012-03-23 16:18:51,710000+01:00	557	1	73	2079	2	GapLessThan2Seconds	60810	75	1501	504	1,84808	8,2	76	rain	Low	23	2	Dry	night
60812	2012-03-23 16:18:59,130000+01:00	532	2	81	2377	2	None	60804	84	2444	502	54,074857	8,2	76	rain	Low	23	2	Dry	night
60813	2012-03-23 16:19:10,820000+01:00	508	2	82	1894	2	None	60812	81	2377	532	11,453556	8,2	76	rain	Low	23	2	Dry	night
60814	2012-03-23 16:19:11,710000+01:00	495	2	82	2104	2	GapLessThan2Seconds	60813	82	1894	508	,666976	8,2	76	rain	Low	23	2	Dry	night
60815	2012-03-23 16:19:25,520000+01:00	517	1	70	1591	2	None	60811	73	2079	557	33,535315	8,2	76	rain	Low	23	2	Dry	night
60816	2012-03-23 16:19:47,570000+01:00	589	2	87	2259	2	None	60814	82	2104	495	35,642683	8,2	76	rain	Low	23	2	Dry	night
60817	2012-03-23 16:19:58,300000+01:00	504	2	83	2416	2	None	60816	87	2259	589	10,486276	8,2	76	rain	Low	23	2	Dry	night
60818	2012-03-23 16:20:06,500000+01:00	597	2	76	2105	2	None	60817	83	2416	504	7,981398	8,2	76	rain	Low	23	2	Dry	night
60819	2012-03-23 16:20:47,630000+01:00	561	2	87	2552	2	None	60818	76	2105	597	40,847211	8,2	76	rain	Low	23	2	Dry	night
60820	2012-03-23 16:20:49,190000+01:00	518	2	86	2504	2	GapLessThan2Seconds	60819	87	2552	561	1,327862	8,2	76	rain	Low	23	2	Dry	night
60821	2012-03-23 16:21:23,310000+01:00	574	2	101	2636	2	None	60820	86	2504	518	33,903163	8,2	76	rain	Low	23	2	Dry	night
60822	2012-03-23 16:22:21,040000+01:00	492	1	78	2230	2	None	60815	70	1591	517	175,254114	8,2	76	rain	Low	23	2	Dry	night
60823	2012-03-23 16:22:29,310000+01:00	532	1	104	2468	2	None	60822	78	2230	492	8,042923	8,2	76	rain	Low	23	2	Dry	night
60824	2012-03-23 16:22:45,740000+01:00	482	2	80	1954	2	None	60821	101	2636	574	82,225406	8,2	76	rain	Low	23	2	Dry	night
60825	2012-03-23 16:22:53,790000+01:00	525	1	85	2110	2	None	60823	104	2468	532	24,295846	8,2	76	rain	Low	23	2	Dry	night
60826	2012-03-23 16:24:12,130000+01:00	512	1	73	1514	2	None	60825	85	2110	525	78,117647	8,2	76	rain	Low	23	2	Dry	night
60827	2012-03-23 16:25:15,800000+01:00	507	2	81	2089	2	None	60824	80	1954	482	149,8431	8,2	76	rain	Low	23	2	Dry	night
60828	2012-03-23 16:25:37,080000+01:00	536	2	86	2183	2	None	60827	81	2089	507	21,054667	8,2	76	rain	Low	23	2	Dry	night
60829	2012-03-23 16:25:38,320000+01:00	540	2	84	3549	2	GapLessThan2Seconds	60828	86	2183	536	1,015628	8,2	76	rain	Low	23	2	Dry	night
60830	2012-03-23 16:26:06,050000+01:00	554	2	82	2836	2	None	60829	84	3549	540	27,498571	7,7	80	clear	None	90	1,9	Dry	night
60831	2012-03-23 16:26:20,890000+01:00	516	2	83	3131	2	None	60830	82	2836	554	14,59678	7,7	80	clear	None	90	1,9	Dry	night
60832	2012-03-23 16:26:25,360000+01:00	550	2	83	2519	2	None	60831	83	3131	516	4,246193	7,7	80	clear	None	90	1,9	Dry	night
60833	2012-03-23 16:26:26,880000+01:00	480	2	79	2034	2	GapLessThan2Seconds	60832	83	2519	550	1,281446	7,7	80	clear	None	90	1,9	Dry	night
60834	2012-03-23 16:26:48,400000+01:00	560	2	95	2565	2	None	60833	79	2034	480	21,301266	7,7	80	clear	None	90	1,9	Dry	night
60835	2012-03-23 16:26:55,190000+01:00	558	2	83	2600	2	None	60834	95	2565	560	6,577789	7,7	80	clear	None	90	1,9	Dry	night
60836	2012-03-23 16:26:57,030000+01:00	524	2	79	2242	2	GapLessThan2Seconds	60835	83	2600	558	1,597976	7,7	80	clear	None	90	1,9	Dry	night
60837	2012-03-23 16:27:12,920000+01:00	606	2	94	2546	2	None	60836	79	2242	524	15,651215	7,7	80	clear	None	90	1,9	Dry	night
60838	2012-03-23 16:27:30,880000+01:00	599	1	80	2110	2	None	60826	73	1514	512	198,497507	7,7	80	clear	None	90	1,9	Dry	night
60839	2012-03-23 16:27:39,710000+01:00	589	2	97	1514	2	None	60837	94	2546	606	26,557915	7,7	80	clear	None	90	1,9	Dry	night
60840	2012-03-23 16:27:46,810000+01:00	567	2	97	2400	2	None	60839	97	1514	589	6,881402	7,7	80	clear	None	90	1,9	Dry	night
60841	2012-03-23 16:27:53,470000+01:00	534	2	112	2710	2	None	60840	97	2400	567	6,449567	7,7	80	clear	None	90	1,9	Dry	night
60842	2012-03-23 16:28:12,860000+01:00	564	2	107	2939	2	None	60841	112	2710	534	19,218357	7,7	80	clear	None	90	1,9	Dry	night
60843	2012-03-23 16:28:35,950000+01:00	547	2	103	3292	2	None	60842	107	2939	564	22,900243	7,7	80	clear	None	90	1,9	Dry	night
60844	2012-03-23 16:29:18,410000+01:00	1234	2	83	6197	4	None	60843	103	3292	547	42,268816	7,7	80	clear	None	90	1,9	Dry	night
60845	2012-03-23 16:29:29,530000+01:00	625	2	76	1160	2	None	60844	83	6197	1234	10,584771	7,7	80	clear	None	90	1,9	Dry	night
60846	2012-03-23 16:29:52,630000+01:00	561	2	97	2140	2	None	60845	76	1160	625	22,803947	7,7	80	clear	None	90	1,9	Dry	night
60847	2012-03-23 16:30:35,370000+01:00	630	2	94	3262	2	None	60846	97	2140	561	42,531794	7,7	80	clear	None	90	1,9	Dry	night
60848	2012-03-23 16:30:49,920000+01:00	531	1	66	1415	2	None	60838	80	2110	599	198,77045	7,7	80	clear	None	90	1,9	Dry	night
60849	2012-03-23 16:30:54,020000+01:00	747	2	98	2022	2	None	60847	94	3262	630	18,408723	7,7	80	clear	None	90	1,9	Dry	night
60850	2012-03-23 16:30:55,710000+01:00	545	1	71	2107	2	None	60848	66	1415	531	5,500364	7,7	80	clear	None	90	1,9	Dry	night
60851	2012-03-23 16:30:57,010000+01:00	527	1	72	1311	2	GapLessThan2Seconds	60850	71	2107	545	1,023662	7,7	80	clear	None	90	1,9	Dry	night
60852	2012-03-23 16:32:30,130000+01:00	593	2	90	2723	2	None	60849	98	2022	747	95,835592	7,7	80	clear	None	90	1,9	Dry	night
60853	2012-03-23 16:32:52,920000+01:00	561	1	79	2149	2	None	60851	72	1311	527	115,6465	7,7	80	clear	None	90	1,9	Dry	night
60854	2012-03-23 16:33:16,830000+01:00	535	2	86	2443	2	None	60852	90	2723	593	46,4628	7,7	80	clear	None	90	1,9	Dry	night
60855	2012-03-23 16:33:26,750000+01:00	504	2	85	2259	2	None	60854	86	2443	535	9,696047	7,7	80	clear	None	90	1,9	Dry	night
60856	2012-03-23 16:33:35,160000+01:00	1704	2	81	31466	6	None	60855	85	2259	504	8,196541	7,7	80	clear	None	90	1,9	Dry	night
60857	2012-03-23 16:33:36,950000+01:00	534	2	82	2207	2	GapLessThan2Seconds	60856	81	31466	1704	1,032667	7,7	80	clear	None	90	1,9	Dry	night
60858	2012-03-23 16:33:55,520000+01:00	928	1	74	2365	4	None	60853	79	2149	561	62,344354	7,7	80	clear	None	90	1,9	Dry	night
60859	2012-03-23 16:33:58,790000+01:00	769	1	75	4761	2	None	60858	74	2365	928	2,818541	7,7	80	clear	None	90	1,9	Dry	night
60860	2012-03-23 16:35:22,210000+01:00	518	2	85	2773	2	None	60857	82	2207	534	105,025561	7,5	81	clear	None	17	0	Dry	night
60861	2012-03-23 16:35:32,290000+01:00	565	2	83	2631	2	None	60860	85	2773	518	9,860612	7,5	81	clear	None	17	0	Dry	night
60862	2012-03-23 16:36:07,090000+01:00	545	2	91	2476	2	None	60861	83	2631	565	34,55494	7,5	81	clear	None	17	0	Dry	night
60863	2012-03-23 16:36:08,640000+01:00	579	2	88	2429	2	GapLessThan2Seconds	60862	91	2476	545	1,334396	7,5	81	clear	None	17	0	Dry	night
60864	2012-03-23 16:36:09,570000+01:00	531	2	85	2927	2	GapLessThan2Seconds	60863	88	2429	579	,693136	7,5	81	clear	None	17	0	Dry	night
60865	2012-03-23 16:36:14,620000+01:00	535	2	91	2531	2	None	60864	85	2927	531	4,825106	7,5	81	clear	None	17	0	Dry	night
60866	2012-03-23 16:36:19,970000+01:00	561	2	94	2755	2	None	60865	91	2531	535	5,138352	7,5	81	clear	None	17	0	Dry	night
60867	2012-03-23 16:37:06,270000+01:00	561	1	76	1773	2	None	60859	75	4761	769	187,11088	7,5	81	clear	None	17	0	Dry	night
60868	2012-03-23 16:37:09,180000+01:00	563	1	76	1740	2	None	60867	76	1773	561	2,644263	7,5	81	clear	None	17	0	Dry	night
60869	2012-03-23 16:37:20,560000+01:00	583	2	86	2184	2	None	60866	94	2755	561	60,375149	7,5	81	clear	None	17	0	Dry	night
60870	2012-03-23 16:37:21,960000+01:00	590	1	92	1786	2	None	60868	76	1740	563	12,513316	7,5	81	clear	None	17	0	Dry	night
60871	2012-03-23 16:37:22,740000+01:00	542	2	90	2193	2	GapLessThan2Seconds	60869	86	2184	583	1,935953	7,5	81	clear	None	17	0	Dry	night
60872	2012-03-23 16:37:39,010000+01:00	449	1	100	1155	2	Straddling, ReverseDirection	60870	92	1786	590	16,81913	7,5	81	clear	None	17	0	Dry	night
60873	2012-03-23 16:37:40+01:00	561	2	82	2554	2	GapLessThan2Seconds	60871	90	2193	542	17,0432	7,5	81	clear	None	17	0	Dry	night
60874	2012-03-23 16:37:56,660000+01:00	606	2	95	3202	2	None	60873	82	2554	561	16,413707	7,5	81	clear	None	17	0	Dry	night
60875	2012-03-23 16:38:07,140000+01:00	682	1	79	2244	2	None	60872	100	1155	449	27,96836	7,5	81	clear	None	17	0	Dry	night
60876	2012-03-23 16:38:17,950000+01:00	1880	1	89	34865	6	SensorCountMissMatch	60875	79	2244	682	10,499215	7,5	81	clear	None	17	0	Dry	night
60877	2012-03-23 16:38:20,960000+01:00	548	1	87	1854	2	None	60876	89	34865	1880	2,249551	7,5	81	clear	None	17	0	Dry	night
60878	2012-03-23 16:39:19,570000+01:00	587	2	90	1642	2	None	60874	95	3202	606	82,680358	7,5	81	clear	None	17	0	Dry	night
60879	2012-03-23 16:39:31,200000+01:00	535	2	90	1943	2	None	60878	90	1642	587	11,3952	7,5	81	clear	None	17	0	Dry	night
60880	2012-03-23 16:40:40,800000+01:00	563	2	94	2616	2	None	60879	90	1943	535	69,386	7,5	81	clear	None	17	0	Dry	night
60881	2012-03-23 16:40:43,320000+01:00	933	1	83	2141	3	None	60877	87	1854	548	142,133241	7,5	81	clear	None	17	0	Dry	night
60882	2012-03-23 16:42:19,770000+01:00	560	1	86	2163	2	None	60881	83	2141	933	96,045325	7,5	81	clear	None	17	0	Dry	night
60883	2012-03-23 16:42:41,150000+01:00	1067	1	82	3331	3	None	60882	86	2163	560	21,145581	7,5	81	clear	None	17	0	Dry	night
60884	2012-03-23 16:42:49,870000+01:00	559	2	83	1879	2	None	60880	94	2616	563	128,854383	7,5	81	clear	None	17	0	Dry	night
60885	2012-03-23 16:42:50,930000+01:00	545	2	83	2612	2	GapLessThan2Seconds	60884	83	1879	559	,817542	7,5	81	clear	None	17	0	Dry	night
60886	2012-03-23 16:42:59,690000+01:00	608	2	87	3327	2	None	60885	83	2612	545	8,523614	7,5	81	clear	None	17	0	Dry	night
60887	2012-03-23 16:43:02,280000+01:00	523	2	87	2201	2	None	60886	87	3327	608	2,338414	7,5	81	clear	None	17	0	Dry	night
60888	2012-03-23 16:43:41,370000+01:00	561	2	94	2172	2	None	60887	87	2201	523	38,873586	7,5	81	clear	None	17	0	Dry	night
60889	2012-03-23 16:44:09,630000+01:00	490	1	74	1585	2	None	60883	82	3331	1067	88,011561	7,5	81	clear	None	17	0	Dry	night
60890	2012-03-23 16:44:29,710000+01:00	535	2	99	2501	2	None	60888	94	2172	561	48,125149	7,5	81	clear	None	17	0	Dry	night
60891	2012-03-23 16:44:35,470000+01:00	482	2	100	1567	2	SensorCountMissMatch	60890	99	2501	535	5,565455	7,5	81	clear	None	17	0	Dry	night
60892	2012-03-23 16:45:01,370000+01:00	543	2	93	1822	2	None	60891	100	1567	482	25,72648	7,5	81	clear	None	17	0	Wet	night
60893	2012-03-23 16:45:55,260000+01:00	549	1	81	1192	2	None	60889	74	1585	490	105,391622	7,5	81	clear	None	17	0	Wet	night
60894	2012-03-23 16:45:56,600000+01:00	1694	2	87	23803	5	None	60892	93	1822	543	55,019806	7,5	81	clear	None	17	0	Wet	night
60895	2012-03-23 16:45:59+01:00	527	2	86	2474	2	GapLessThan2Seconds	60894	87	23803	1694	1,699034	7,5	81	clear	None	17	0	Wet	night
60896	2012-03-23 16:46:02,070000+01:00	537	1	80	2034	2	None	60893	81	1192	549	6,566	7,4	81	clear	None	11	3,5	Wet	night
60897	2012-03-23 16:46:26,020000+01:00	517	2	82	2622	2	None	60895	86	2474	527	26,799395	7,4	81	clear	None	11	3,5	Wet	night
60898	2012-03-23 16:47:26,190000+01:00	580	2	106	1994	2	None	60897	82	2622	517	59,943024	7,4	81	clear	None	11	3,5	Wet	night
60899	2012-03-23 16:48:09,800000+01:00	542	2	87	2787	2	None	60898	106	1994	580	43,413019	7,4	81	clear	None	11	3,5	Wet	night
60900	2012-03-23 16:48:23+01:00	1675	2	79	41265	6	None	60899	87	2787	542	12,975724	7,4	81	clear	None	11	3,5	Wet	night
60901	2012-03-23 16:49:10,010000+01:00	800	2	77	3903	2	None	60900	79	41265	1675	46,246709	7,4	81	clear	None	11	3,5	Wet	night
60902	2012-03-23 16:49:11,410000+01:00	520	1	77	1205	2	None	60896	80	2034	537	189,09835	7,4	81	clear	None	11	3,5	Wet	night
60903	2012-03-23 16:49:26,780000+01:00	537	2	79	1218	2	None	60901	77	3903	800	16,395974	7,4	81	clear	None	11	3,5	Wet	night
60904	2012-03-23 16:49:28,810000+01:00	554	2	79	1516	2	GapLessThan2Seconds	60903	79	1218	537	1,785291	7,4	81	clear	None	11	3,5	Wet	night
60905	2012-03-23 16:50:23,780000+01:00	1721	2	87	39679	6	None	60904	79	1516	554	54,717544	7,4	81	clear	None	11	3,5	Wet	night
60906	2012-03-23 16:50:35,280000+01:00	429	2	96	1182	2	None	60905	87	39679	1721	10,787862	7,4	81	clear	None	11	3,5	Wet	night
60907	2012-03-23 16:50:44,890000+01:00	949	2	88	6286	2	None	60906	96	1182	429	9,449125	7,4	81	clear	None	11	3,5	Wet	night
60908	2012-03-23 16:50:45,640000+01:00	544	1	86	948	2	None	60902	77	1205	520	93,986883	7,4	81	clear	None	11	3,5	Wet	night
60909	2012-03-23 16:51:15,920000+01:00	530	2	81	2913	2	None	60907	88	6286	949	30,641773	7,4	81	clear	None	11	3,5	Wet	night
60910	2012-03-23 16:51:52,570000+01:00	526	2	87	1406	2	None	60909	81	2913	530	36,414444	7,4	81	clear	None	11	3,5	Wet	night
60911	2012-03-23 16:51:58,940000+01:00	556	2	95	2518	2	None	60910	87	1406	526	6,152345	7,4	81	clear	None	11	3,5	Wet	night
60912	2012-03-23 16:52:32,650000+01:00	559	2	95	2292	2	None	60911	95	2518	556	33,499305	7,4	81	clear	None	11	3,5	Wet	night
60913	2012-03-23 16:52:46,290000+01:00	1660	2	84	16840	4	None	60912	95	2292	559	13,428168	7,4	81	clear	None	11	3,5	Wet	night
60914	2012-03-23 16:52:54,710000+01:00	517	2	100	2145	2	None	60913	84	16840	1660	7,708571	7,4	81	clear	None	11	3,5	Wet	night
60915	2012-03-23 16:52:55,350000+01:00	562	1	81	1943	2	None	60908	86	948	544	129,482279	7,4	81	clear	None	11	3,5	Wet	night
60916	2012-03-23 16:52:58,970000+01:00	581	2	89	2022	2	None	60914	100	2145	517	4,07388	7,4	81	clear	None	11	3,5	Wet	night
60917	2012-03-23 16:52:59,550000+01:00	1018	1	81	2673	3	None	60915	81	1943	562	3,950222	7,4	81	clear	None	11	3,5	Wet	night
60918	2012-03-23 16:53:06,890000+01:00	1663	2	83	33580	5	None	60916	89	2022	581	7,684989	7,4	81	clear	None	11	3,5	Wet	night
60919	2012-03-23 16:53:49,920000+01:00	463	2	86	584	2	None	60918	83	33580	1663	42,308699	7,4	81	clear	None	11	3,5	Wet	night
[truncated: 309,909 more rows]
